# Supplementary material for: Molecular basis for N-terminal acetylation by human NatE and its modulation by HYPK
Source: Nat Commun. 2020 Feb 10;11:818. doi: 10.1038/s41467-020-14584-7 (PMC7010799; doi:10.1038/s41467-020-14584-7)
Supplement: Supplementary file 4 — Supplementary Data 1 [file 41467_2020_14584_MOESM4_ESM.xlsx]

## Sheet: Exp1 ProteinGroups
Supplementary Data 1. Summary of LC-MS/MS analysis of immunoprecipitated NAA15-WT-V5, NAA15-T406Y-V5 and NAA15-L814P-V5 (Related to Fig. 3a and Fig. S2)
iBAQ NAA15-WT-V5 Rep1 (Raw file: 5_NMC_2)	iBAQ NAA15-T406Y-V5 Rep1 (Raw file: 6_NMC_1)	iBAQ NAA15-T406Y-V5 Rep2 (Raw file: 6_NMC_2)	iBAQ NAA15-L814P-V5 Rep1 (Raw file: 7_NMC_1)	iBAQ NAA15-L814P-V5 Rep2 (Raw file: 7_NMC_2)	N: Peptides	N: Razor + unique peptides	N: Unique peptides	N: Sequence coverage [%]	N: Unique + razor sequence coverage [%]	N: Unique sequence coverage [%]	N: Mol. weight [kDa]	N: Q-value	N: Score	N: Intensity	N: MS/MS count	T: Protein IDs	T: Majority protein IDs	T: Protein names	T: Gene names
909960	696260	652620	970890	958370	2	2	2	17.5	17.5	17.5	28.17	0	11.119	58633000	6	P0DPI2;A0A0B4J2D5	P0DPI2;A0A0B4J2D5
252040	0	145140	127530	103780	2	2	2	5.1	5.1	5.1	64.098	0.00062073	4.4246	13198000	1	A0AV96	A0AV96	RNA-binding protein 47	RBM47
2966100	2131500	2006900	2955700	2632300	16	16	16	25.1	25.1	25.1	102.36	0	87.854	571160000	51	A0FGR8	A0FGR8	Extended synaptotagmin-2	ESYT2
2269300	1093300	986100	839170	1662400	2	2	2	20.5	20.5	20.5	26.273	0	9.2243	54803000	6	A0JLT2	A0JLT2	Mediator of RNA polymerase II transcription subunit 19	MED19
344810	0	0	371010	380250	1	1	1	5	5	5	22.049	0.00031387	4.6603	9864600	2	A0PJW6	A0PJW6	Transmembrane protein 223	TMEM223
5573700	3512600	4091800	6217800	6543200	1	1	1	9.2	9.2	9.2	20.324	0.00034831	6.9064	77817000	3	A1KXE4	A1KXE4	Myelin-associated neurite-outgrowth inhibitor	FAM168B
6259900	4097200	4201600	4664100	4453600	15	15	15	43	43	43	67.867	0	131.15	591910000	52	A1L0T0	A1L0T0	Acetolactate synthase-like protein	ILVBL
3126800	1837800	1931100	2373300	2245600	12	12	11	22.6	22.6	21.7	101.58	0	82.217	529670000	56	A1X283	A1X283	SH3 and PX domain-containing protein 2B	SH3PXD2B
88614	120940	88470	118890	165000	3	3	3	3.7	3.7	3.7	135.89	0.00035423	7.3004	36079000	5	A2RUS2	A2RUS2	DENN domain-containing protein 3	DENND3
2408200	1577300	1520700	2027900	1867300	41	41	41	26.8	26.8	26.8	214.82	0	203.61	1024700000	114	A3KMH1	A3KMH1	von Willebrand factor A domain-containing protein 8	VWA8
12619000	13949000	11629000	20155000	22064000	8	8	8	30.7	30.7	30.7	38.658	0	93.037	562900000	35	A5D8V6	A5D8V6	Vacuolar protein sorting-associated protein 37C	VPS37C
440820	278500	317490	249480	324320	2	2	2	9.3	9.3	9.3	31.135	0.010006	2.8586	17717000	1	A5PLL7	A5PLL7	Transmembrane protein 189	TMEM189
116550	99707	66810	58806	88316	7	7	7	3.3	3.3	3.3	266.94	0	13.777	51623000	3	A5YKK6	A5YKK6	CCR4-NOT transcription complex subunit 1	CNOT1
7515400	4860600	4802200	8213900	7679400	22	22	22	35.1	35.1	35.1	90.834	0	144.64	1389000000	86	A6ND36	A6ND36	Protein FAM83G	FAM83G
1569500	916790	817390	1757100	1225800	6	6	6	40.8	40.8	40.8	34.006	0	25.484	113160000	20	A6NDG6	A6NDG6	Phosphoglycolate phosphatase	PGP
380390	234100	216640	368990	354160	3	3	3	3.7	3.7	3.7	108.44	0	13.378	59063000	6	A6NFI3	A6NFI3	Zinc finger protein 316	ZNF316
143220	76290	93412	66627	0	4	1	1	9.4	3.8	3.8	49.908	0.00032227	5.1946	9109200	2	A6NHL2	A6NHL2	Tubulin alpha chain-like 3	TUBAL3
1275700	927440	840140	1374900	1491100	3	2	2	6.9	3.6	3.6	34.803	0.00035149	7.1536	106370000	10	A6NHQ2	A6NHQ2	rRNA/tRNA 2-O-methyltransferase fibrillarin-like protein 1	FBLL1
1730300	1073500	1086100	1351600	1121600	2	2	2	12	12	12	20.987	0	10.324	63632000	6	P62834;P61224;A6NIZ1	P62834;P61224;A6NIZ1	Ras-related protein Rap-1A;Ras-related protein Rap-1b;Ras-related protein Rap-1b-like protein	RAP1A;RAP1B
2837700	327240	1800900	3563100	3230200	4	4	4	16.5	16.5	16.5	46.121	0	17.033	270460000	6	A6NJ78;P0C7V9	A6NJ78;P0C7V9	Probable methyltransferase-like protein 15;Putative methyltransferase-like protein 15P1	METTL15;METTL15P1
269400	148780	185450	187300	82644	2	2	2	6.2	6.2	6.2	43.553	0.0032602	3.6734	15724000	1	A6NKF1	A6NKF1	SAC3 domain-containing protein 1	SAC3D1
119770	69325	84965	101360	90767	11	1	1	7.8	0.7	0.7	197.48	0	8.4459	41025000	5	A6NKT7;Q7Z3J3	A6NKT7;Q7Z3J3	RanBP2-like and GRIP domain-containing protein 3;RanBP2-like and GRIP domain-containing protein 4	RGPD3;RGPD4
1390000	498900	739410	942340	1038000	2	2	2	16.8	16.8	16.8	13.171	0.0003308	5.7841	36870000	10	A6ZKI3;Q9BWD3;Q17RB0	A6ZKI3;Q9BWD3;Q17RB0	Protein FAM127A;Protein FAM127B;Protein FAM127C	FAM127A;FAM127B;FAM127C
1921000	1102700	1116100	1777300	1629200	6	6	6	4.7	4.7	4.7	197.3	0	18.767	535790000	13	A7E2V4	A7E2V4	Zinc finger SWIM domain-containing protein 8	ZSWIM8
19540	11295	24886	45607	34187	2	2	2	1	1	1	230.53	0.00035984	7.8504	12874000	4	A7KAX9;O14559	A7KAX9;O14559	Rho GTPase-activating protein 32;Rho GTPase-activating protein 33	ARHGAP32;ARHGAP33
4496800	2621200	2959900	3150800	3159100	13	13	4	17.2	17.2	7.3	125.09	0	75.658	458860000	27	A8CG34;Q6PJE2;A6NF01	A8CG34	Nuclear envelope pore membrane protein POM 121C	POM121C
2014800	1163200	1218600	1760000	1583700	16	16	0	22.2	22.2	0	101.81	0	91.456	363800000	34	A8MPP1	A8MPP1	Putative ATP-dependent RNA helicase DDX11-like protein 8	DDX11L8
511140	251090	120210	464520	468830	2	2	2	6.9	6.9	6.9	42.233	0.00091241	4.1076	29053000	1	A8MXV4	A8MXV4	Nucleoside diphosphate-linked moiety X motif 19, mitochondrial	NUDT19
165010	99425	99712	106640	150990	1	1	1	2.9	2.9	2.9	52.916	0.00031437	4.7013	13057000	3	P0CG08;B7ZAQ6	P0CG08;B7ZAQ6	Golgi pH regulator B;Golgi pH regulator A	GPR89B;GPR89A
1631800	1379900	1667600	1860700	1740200	1	1	1	16.8	16.8	16.8	15.2	0.00035174	7.1577	33120000	5	C9J7I0	C9J7I0	UBAP1-MVB12-associated (UMA)-domain containing protein 1	UMAD1
8681500	5862000	6429800	8950900	8132700	5	5	5	57.7	57.7	57.7	10.92	0	26.611	266400000	11	C9JLW8	C9JLW8	Protein FAM195B	FAM195B
16020000	10462000	9793600	15802000	15112000	5	5	5	32.6	32.6	32.6	23.384	0	79.622	403140000	20	Q13765;E9PAV3;Q9BZK3	Q13765;E9PAV3	Nascent polypeptide-associated complex subunit alpha;Nascent polypeptide-associated complex subunit alpha, muscle-specific form	NACA
4031400	2268400	2619100	4190300	3789600	2	2	2	22	22	22	14.234	0	9.3562	101390000	4	E9PRG8	E9PRG8	Uncharacterized protein C11orf98	C11orf98
2846600	695410	1905200	2783600	2658600	2	2	2	28.6	28.6	28.6	8.4447	0.00032062	5.0549	43558000	6	L0R8F8	L0R8F8		SMCR7L
10489000	6886500	6607000	7895100	7757800	26	26	26	55.6	55.6	55.6	72.911	0	205.91	1347600000	107	O00116	O00116	Alkyldihydroxyacetonephosphate synthase, peroxisomal	AGPS
6933600	4183900	3925700	5734100	5603900	18	18	17	37.4	37.4	35.3	79.954	0	159.07	896960000	69	O00139	O00139	Kinesin-like protein KIF2A	KIF2A
438790	201140	288980	372930	397650	1	1	1	7.9	7.9	7.9	31.004	0.00031427	4.6985	27192000	2	O00142	O00142	Thymidine kinase 2, mitochondrial	TK2
34773000	24598000	24783000	30410000	29817000	19	19	9	56.4	56.4	31.6	49.129	0	198.94	3032000000	98	O00148	O00148	ATP-dependent RNA helicase DDX39A	DDX39A
1317900	836380	872530	1275400	1318800	5	5	5	16.3	16.3	16.3	41.796	0	20.466	112420000	12	O00154	O00154	Cytosolic acyl coenzyme A thioester hydrolase	ACOT7
2114800	1311600	1148000	1852700	1812600	5	5	5	28	28	28	31.62	0	27.617	131840000	15	O00165	O00165	HCLS1-associated protein X-1	HAX1
596580	394570	359960	510000	450630	4	4	4	13.9	13.9	13.9	37.636	0	9.4103	41611000	2	O00170	O00170	AH receptor-interacting protein	AIP
4842200	2970900	3077000	4305200	4362000	14	14	14	40.4	40.4	40.4	72.453	0	88.934	547610000	45	O00178	O00178	GTP-binding protein 1	GTPBP1
253160	104230	94137	206120	187690	3	3	3	6.1	6.1	6.1	67.764	0.00035753	7.6301	25360000	6	O00186	O00186	Syntaxin-binding protein 3	STXBP3
2114100	1117100	940120	1808100	1473600	2	2	2	9.3	9.3	9.3	20.332	0	20.591	37265000	7	O00193	O00193	Small acidic protein	SMAP
345620	220550	177540	160900	197550	1	1	1	3.7	3.7	3.7	24.608	0.009782	2.9225	14328000	5	O00194;P51159	O00194;P51159	Ras-related protein Rab-27B;Ras-related protein Rab-27A	RAB27B;RAB27A
563390	325970	348680	535360	564640	9	9	9	9.7	9.7	9.7	121.32	0	33.905	133270000	20	O00203;Q13367	O00203	AP-3 complex subunit beta-1	AP3B1
2740600	1665500	1821100	2339100	2146200	4	4	4	20.5	20.5	20.5	23.705	0	21.919	139260000	12	O00217	O00217	NADH dehydrogenase [ubiquinone] iron-sulfur protein 8, mitochondrial	NDUFS8
74548	51145	43527	63315	69279	1	1	1	2.4	2.4	2.4	47.463	0.0076617	3.0544	8149000	0	O00231	O00231	26S proteasome non-ATPase regulatory subunit 11	PSMD11
5469500	3832600	4256700	6034800	5458000	13	13	13	30.7	30.7	30.7	61.367	0	77.424	626290000	49	O00257	O00257	E3 SUMO-protein ligase CBX4	CBX4
3277600	1974900	1644800	2588700	2575200	3	2	2	22.1	17.4	17.4	21.671	0	11.301	96490000	6	O00264	O00264	Membrane-associated progesterone receptor component 1	PGRMC1
3745300	2451600	2598800	3562200	3259500	21	21	21	28.8	28.8	28.8	121	0	160.14	796480000	63	O00267	O00267	Transcription elongation factor SPT5	SUPT5H
541900	694980	716100	854800	719530	9	9	9	13	13	13	110.11	0	46.736	119930000	13	O00268;Q92750	O00268	Transcription initiation factor TFIID subunit 4	TAF4
479860	295090	332990	508080	385910	2	2	2	18.7	18.7	18.7	26.922	0	17.16	30029000	4	O00299	O00299	Chloride intracellular channel protein 1	CLIC1
95941	72501	67624	85726	75385	1	1	1	4.2	4.2	4.2	46.026	0.0012154	4.0975	9532300	5	O00300	O00300	Tumor necrosis factor receptor superfamily member 11B	TNFRSF11B
96045000	61078000	59266000	79993000	73291000	16	16	16	65.8	65.8	65.8	37.563	0	215.98	5545100000	114	O00303	O00303	Eukaryotic translation initiation factor 3 subunit F	EIF3F
923070	793030	756020	1187800	904240	12	10	10	17.2	15.3	15.3	98.911	0	45.037	214520000	23	O00308	O00308	NEDD4-like E3 ubiquitin-protein ligase WWP2	WWP2
108510	65041	70597	142160	128020	1	1	1	2.3	2.3	2.3	63.887	0.00031319	4.6286	16973000	3	O00311	O00311	Cell division cycle 7-related protein kinase	CDC7
358340	263800	295520	306530	250600	2	2	2	4.9	4.9	4.9	60.908	0.00034578	6.6993	30970000	3	O00400	O00400	Acetyl-coenzyme A transporter 1	SLC33A1
6887600	5894100	4685700	4657800	6042700	13	13	13	40.8	40.8	40.8	54.826	0	103.53	619700000	41	O00401	O00401	Neural Wiskott-Aldrich syndrome protein	WASL
4020100	2044100	2609700	3036400	3155700	20	20	19	28.6	28.6	28	123.63	0	145.71	787900000	59	O00410	O00410	Importin-5	IPO5
652650	561600	499170	584930	702490	10	10	10	13.2	13.2	13.2	138.62	0	49.68	171050000	30	O00411	O00411	DNA-directed RNA polymerase, mitochondrial	POLRMT
3390100	2394100	2125600	2685200	2553000	4	4	4	32	32	32	17.561	0	12.843	157780000	7	O00422	O00422	Histone deacetylase complex subunit SAP18	SAP18
16802000	10362000	10022000	15230000	14276000	20	20	18	42.3	42.3	38.3	63.704	0	212.56	1934100000	86	O00425;Q9Y6M1	O00425	Insulin-like growth factor 2 mRNA-binding protein 3	IGF2BP3
162580	80569	62819	99355	104090	4	4	4	6.7	6.7	6.7	81.876	0	9.2583	25471000	3	O00429	O00429	Dynamin-1-like protein	DNM1L
1366000	893890	966970	1253200	875650	4	4	4	17.5	17.5	17.5	39.336	0	18.099	101760000	15	O00442	O00442	RNA 3-terminal phosphate cyclase	RTCA
2775400	2054200	1475900	2676700	2848400	7	7	7	22.4	22.4	22.4	50.268	0	36.266	236610000	22	O00458	O00458	Interferon-related developmental regulator 1	IFRD1
165760	163010	121620	160580	200210	4	4	4	8.4	8.4	8.4	81.544	0	14.134	34881000	6	O00459;Q92569;P27986	O00459	Phosphatidylinositol 3-kinase regulatory subunit beta	PIK3R2
1329200	578970	785320	882890	996210	10	10	10	19.7	19.7	19.7	84.685	0	48.066	169180000	36	O00469	O00469	Procollagen-lysine,2-oxoglutarate 5-dioxygenase 2	PLOD2
2078200	1585400	1756500	1868200	2116700	5	5	5	23.8	23.8	23.8	43.016	0	27.099	159880000	21	O00470;O14770;A6NDR6;Q99687	O00470	Homeobox protein Meis1	MEIS1
207330	143680	149300	202060	175640	3	3	3	4.4	4.4	4.4	81.852	0	8.07	35999000	5	O00471	O00471	Exocyst complex component 5	EXOC5
1619400	1058300	981040	1406200	1540900	11	11	11	24.8	24.8	24.8	72.324	0	50.746	244420000	25	O00472	O00472	RNA polymerase II elongation factor ELL2	ELL2
19998000	12601000	13656000	15321000	16588000	3	3	3	35.8	35.8	35.8	9.3697	0	13.232	468980000	13	O00483	O00483	Cytochrome c oxidase subunit NDUFA4	NDUFA4
806600	546220	458970	691600	655310	3	3	3	23.5	23.5	23.5	34.577	0	9.8928	44222000	3	O00487	O00487	26S proteasome non-ATPase regulatory subunit 14	PSMD14
41208000	23340000	22560000	34581000	30082000	6	6	6	59.7	59.7	59.7	15.199	0	63.253	910630000	31	O00488	O00488	Zinc finger protein 593	ZNF593
12016000	9261800	8949000	11086000	10868000	14	14	11	43	43	37.2	57.81	0	182.79	834900000	61	O00505	O00505	Importin subunit alpha-4	KPNA3
300760	167800	191650	252260	239700	5	2	2	12.5	6.7	6.7	46.528	0.0003367	6.1035	27652000	5	Q9P289;O00506	Q9P289;O00506	Serine/threonine-protein kinase 26;Serine/threonine-protein kinase 25	STK26;STK25
61546	38473	40290	40434	48900	2	2	2	2	2	2	149.29	0.00032895	5.6692	12401000	4	O00512	O00512	B-cell CLL/lymphoma 9 protein	BCL9
1320300	513910	817020	1070400	697930	5	5	5	13.9	13.9	13.9	68.002	0	32.644	128170000	13	O00541	O00541	Pescadillo homolog	PES1
359970	173340	440070	371390	333790	2	2	2	3.1	3.1	3.1	134.85	0.0076357	3.0277	88964000	4	O00562	O00562	Membrane-associated phosphatidylinositol transfer protein 1	PITPNM1
1548200	1072800	745540	1339200	1364600	10	10	10	23.2	23.2	23.2	66.049	0	42.835	188180000	28	O00567	O00567	Nucleolar protein 56	NOP56
744990000	571600000	572910000	773570000	759720000	57	57	56	78.5	78.5	78.5	73.243	0	323.31	133490000000	1155	O00571;O15523;Q9NQI0	O00571;O15523	ATP-dependent RNA helicase DDX3X;ATP-dependent RNA helicase DDX3Y	DDX3X;DDX3Y
382030	256840	360530	352830	256830	2	2	2	7.6	7.6	7.6	32.113	0.00033818	6.1482	27354000	5	O00625	O00625	Pirin	PIR
7990300	4433100	5408000	7076000	6591800	10	7	7	35.3	29.6	29.6	57.886	0	76.408	472490000	33	O00629	O00629	Importin subunit alpha-3	KPNA4
4784400	3140100	3158300	4797700	4466900	9	8	7	39	36.4	34	47.441	0	81.741	386600000	22	O00712	O00712	Nuclear factor 1 B-type	NFIB
1837700	979020	1250400	1342600	1386300	4	4	4	16.1	16.1	16.1	35.144	0	15.534	108740000	7	O00743	O00743	Serine/threonine-protein phosphatase 6 catalytic subunit;Serine/threonine-protein phosphatase 6 catalytic subunit, N-terminally processed	PPP6C
206040	122980	124290	153810	141470	4	4	4	3.7	3.7	3.7	184.77	0	12.216	62133000	11	O00750	O00750	Phosphatidylinositol 4-phosphate 3-kinase C2 domain-containing subunit beta	PIK3C2B
2675200	1669800	1527200	2001900	1740000	4	4	4	21.7	21.7	21.7	41.522	0	34.165	124980000	12	O00767	O00767	Acyl-CoA desaturase	SCD
260160	109040	107610	151940	190360	6	4	4	4.4	3.5	3.5	242.04	0	23.26	57338000	14	O14497	O14497	AT-rich interactive domain-containing protein 1A	ARID1A
825370	491140	514530	557420	382400	4	4	4	15	15	15	45.51	0	13.568	58188000	7	O14503	O14503	Class E basic helix-loop-helix protein 40	BHLHE40
532120	474590	442430	485370	480760	1	1	1	11.3	11.3	11.3	12.365	0.00092138	4.2395	9661100	2	O14519	O14519	Cyclin-dependent kinase 2-associated protein 1	CDK2AP1
82812	43775	0	99567	58059	1	1	1	1.7	1.7	1.7	64.84	0.0097929	2.9351	6252700	2	O14545	O14545	TRAF-type zinc finger domain-containing protein 1	TRAFD1
3162600	2920100	2689200	2440300	2374500	2	2	2	9.6	9.6	9.6	17.417	0	17.806	95108000	7	O14561	O14561	Acyl carrier protein, mitochondrial	NDUFAB1
801730	480600	526010	614880	558550	19	19	19	13.6	13.6	13.6	231.43	0	116.32	366760000	46	O14578	O14578	Citron Rho-interacting kinase	CIT
7190500	4277500	4212000	6735700	6271000	10	10	10	62	62	62	34.482	0	93.794	372930000	35	O14579	O14579	Coatomer subunit epsilon	COPE
561460	316540	321370	416560	440730	7	7	7	8.4	8.4	8.4	130.16	0	25.408	104890000	15	O14617	O14617	AP-3 complex subunit delta-1	AP3D1
3139000	2463300	2756500	3487100	3263600	16	16	16	28.4	28.4	28.4	87.687	0	110.63	710150000	49	O14639	O14639	Actin-binding LIM protein 1	ABLIM1
220060	136460	192700	282470	297230	2	1	1	3.7	2	2	78.947	0.0027166	3.9733	33867000	4	O14641	O14641	Segment polarity protein dishevelled homolog DVL-2	DVL2
20373000	14984000	15424000	19652000	18755000	64	64	51	40.4	40.4	33.2	196.69	0	323.31	7580900000	305	O14646	O14646	Chromodomain-helicase-DNA-binding protein 1	CHD1
957660	1250600	1247600	1044600	1058800	33	20	20	23.4	16.7	16.7	211.34	0	118.24	444740000	40	O14647	O14647	Chromodomain-helicase-DNA-binding protein 2	CHD2
3065100	1671000	1725200	1913900	1921400	4	4	4	26.9	26.9	26.9	24.775	0	16.933	92670000	7	O14653	O14653	Golgi SNAP receptor complex member 2	GOSR2
805120	500040	557160	584810	699720	5	5	5	8.2	8.2	8.2	84.141	0	21.374	125870000	10	O14672	O14672	Disintegrin and metalloproteinase domain-containing protein 10	ADAM10
3791600	1850500	0	2098200	1821400	1	1	1	6.6	6.6	6.6	17.102	0.0032612	3.6757	66931000	1	O14684	O14684	Prostaglandin E synthase	PTGES
2783700	1135700	1253200	2275200	2333500	4	4	4	18.4	18.4	18.4	31.321	0	54.14	127160000	12	O14732	O14732	Inositol monophosphatase 2	IMPA2
1485700	1150900	1239000	2022800	2059800	5	5	5	17.9	17.9	17.9	47.484	0	21.618	167120000	10	O14733	O14733	Dual specificity mitogen-activated protein kinase kinase 7	MAP2K7
5479900	3518400	3650100	4468300	4586700	7	7	7	29.2	29.2	29.2	35.914	0	36.142	347250000	19	O14734	O14734	Acyl-coenzyme A thioesterase 8	ACOT8
2655900	1623400	1440300	1978200	2086300	1	1	1	5.2	5.2	5.2	23.539	0.002673	3.7134	68489000	2	O14735	O14735	CDP-diacylglycerol--inositol 3-phosphatidyltransferase	CDIPT
14770000	8418800	8734200	12752000	12029000	23	23	23	47.1	47.1	47.1	72.683	0	177.71	1814500000	109	O14744	O14744	Protein arginine N-methyltransferase 5;Protein arginine N-methyltransferase 5, N-terminally processed	PRMT5
337070	322940	290600	443210	443280	3	3	3	9	9	9	54.433	0	17.13	42253000	9	O14757	O14757	Serine/threonine-protein kinase Chk1	CHEK1
1288800	649070	758530	1247000	1363600	5	5	5	15.5	15.5	15.5	61.247	0	11.037	116750000	3	O14773	O14773	Tripeptidyl-peptidase 1	TPP1
63539000	37081000	36023000	42435000	43583000	50	50	50	39.6	39.6	39.6	123.9	0	323.31	8683800000	263	O14776;Q5VWI1	O14776	Transcription elongation regulator 1	TCERG1
8659300	5644400	5597400	7996900	7720100	8	8	8	42.3	42.3	42.3	27.887	0	60.46	498660000	29	O14818;Q8TAA3	O14818;Q8TAA3	Proteasome subunit alpha type-7;Proteasome subunit alpha type-7-like	PSMA7;PSMA8
1011900	515640	512810	1044700	789120	3	3	3	15	15	15	38.287	0	23.797	38742000	10	O14828	O14828	Secretory carrier-associated membrane protein 3	SCAMP3
6658500	4256600	4303500	5252300	5020500	7	7	7	29.9	29.9	29.9	46.36	0	59.531	509830000	34	O14874	O14874	[3-methyl-2-oxobutanoate dehydrogenase [lipoamide]] kinase, mitochondrial	BCKDK
238460	125220	102010	123900	233690	3	3	3	9.4	9.4	9.4	55.984	0	8.2168	19759000	5	O14879	O14879	Interferon-induced protein with tetratricopeptide repeats 3	IFIT3
900350	1197700	1223200	1214500	1259900	2	2	2	25	25	25	13.735	0	9.559	28978000	6	O14907	O14907	Tax1-binding protein 3	TAX1BP3
560150	344650	180750	443930	194520	4	4	4	11.4	11.4	11.4	36.049	0	11.332	25860000	2	O14908;Q8TF64	O14908	PDZ domain-containing protein GIPC1	GIPC1
460060	300600	490570	517170	392730	7	7	7	10.6	10.6	10.6	86.563	0	21.837	84284000	12	O14920;O15111	O14920	Inhibitor of nuclear factor kappa-B kinase subunit beta	IKBKB
5459100	2207300	1779500	4193800	4006400	5	5	5	27.3	27.3	27.3	21.943	0	28.929	158810000	18	O14925;Q5SRD1	O14925;Q5SRD1	Mitochondrial import inner membrane translocase subunit Tim23;Putative mitochondrial import inner membrane translocase subunit Tim23B	TIMM23;TIMM23B
2848600	1684300	1809300	2878300	2668000	4	4	4	19.1	19.1	19.1	49.512	0	41.761	178330000	16	O14929	O14929	Histone acetyltransferase type B catalytic subunit	HAT1
1171300	669140	650260	876820	719220	11	11	11	16.6	16.6	16.6	105.12	0	28.047	200250000	25	O14936	O14936	Peripheral plasma membrane protein CASK	CASK
3980800	1622900	1665100	3419800	3575700	2	2	2	24.4	24.4	24.4	9.9062	0	15.238	85586000	10	O14949	O14949	Cytochrome b-c1 complex subunit 8	UQCRQ
12383000	16472000	15518000	10394000	8746700	9	9	9	56.7	56.7	56.7	19.794	0	131.21	571620000	46	P19105;O14950;P24844	P19105;O14950	Myosin regulatory light chain 12A;Myosin regulatory light chain 12B	MYL12A;MYL12B
9266100	5378000	5538600	8824700	8256200	13	13	12	44.9	44.9	42.9	45.809	0	81.008	819800000	52	O14965;Q9UQB9	O14965	Aurora kinase A	AURKA
128770	0	117460	120290	119560	1	1	1	4	4	4	33.01	0.0062929	3.1827	7291000	2	O14972	O14972	Down syndrome critical region protein 3	DSCR3
413010	346400	276630	286450	446050	5	5	5	7.7	7.7	7.7	115.28	0	21.581	81353000	10	O14974	O14974	Protein phosphatase 1 regulatory subunit 12A	PPP1R12A
34277	29318	19384	33972	33243	1	1	1	3.2	3.2	3.2	70.311	0.0055377	3.4182	4505800	4	O14975	O14975	Very long-chain acyl-CoA synthetase	SLC27A2
31208	11826	27205	60544	215090	3	3	3	3.5	3.5	3.5	143.19	0	9.4013	20752000	8	O14976	O14976	Cyclin-G-associated kinase	GAK
45660000	23900000	25788000	32550000	35031000	12	11	11	19.3	17.4	17.4	46.437	0	180.65	3421500000	91	O14979	O14979	Heterogeneous nuclear ribonucleoprotein D-like	HNRNPDL
2500600	1354800	1362100	1933500	1659000	17	17	17	23.7	23.7	23.7	123.38	0	110.71	466930000	69	O14980	O14980	Exportin-1	XPO1
4069900	2810500	3104500	3878700	3612200	15	15	15	21.5	21.5	21.5	151.19	0	101.6	873800000	49	O15014	O15014	Zinc finger protein 609	ZNF609
32523000	22956000	23379000	30596000	30661000	71	71	71	51	51	51	251.89	0	323.31	11069000000	420	O15027	O15027	Protein transport protein Sec16A	SEC16A
1379500	901120	782070	1523300	1462800	10	10	10	23	23	23	74.533	0	58.275	235900000	21	O15037	O15037	Protein KHNYN	KHNYN
87672000	56988000	56166000	86026000	85596000	43	43	43	47.9	47.9	47.9	118.29	0	323.31	14153000000	344	O15042	O15042	U2 snRNP-associated SURP motif-containing protein	U2SURP
5463100	3457400	3524500	4402600	4241000	31	31	31	31.2	31.2	31.2	165.54	0	219.78	1370800000	106	O15056	O15056	Synaptojanin-2	SYNJ2
59320	21587	24273	43630	45227	2	2	2	2.9	2.9	2.9	116.02	0.00033636	6.0859	9119800	0	O15063	O15063	Uncharacterized protein KIAA0355	KIAA0355
167240	156140	149810	147270	214280	3	3	3	3.9	3.9	3.9	144.73	0	11.95	46746000	5	O15067	O15067	Phosphoribosylformylglycinamidine synthase	PFAS
4050900	2935000	2927800	4069300	3546300	11	11	11	25.9	25.9	25.9	67.315	0	106.85	578470000	49	O15091	O15091	Mitochondrial ribonuclease P protein 3	KIAA0391
10307000	6632100	7302700	10369000	9698500	3	3	3	30.1	30.1	30.1	15.179	0	25.146	265860000	19	O15116	O15116	U6 snRNA-associated Sm-like protein LSm1	LSM1
0	0	296820	256190	207300	2	2	2	11.2	11.2	11.2	30.914	0.0027149	3.9655	9123800	4	O15120	O15120	1-acyl-sn-glycerol-3-phosphate acyltransferase beta	AGPAT2
354540	233420	133350	373870	339530	2	2	2	6.2	6.2	6.2	40.949	0.00034118	6.4233	25825000	5	O15143	O15143	Actin-related protein 2/3 complex subunit 1B	ARPC1B
211660	122240	90004	201750	207030	1	1	1	9.3	9.3	9.3	34.333	0.00034048	6.3293	15821000	5	O15144	O15144	Actin-related protein 2/3 complex subunit 2	ARPC2
1423700	846430	979620	1467700	947550	2	2	2	13.5	13.5	13.5	20.546	0	9.0676	56650000	6	O15145	O15145	Actin-related protein 2/3 complex subunit 3	ARPC3
10534000	6302800	4941200	8222300	7395000	2	2	2	24.6	24.6	24.6	13.289	0	11.658	112190000	10	O15155	O15155	BET1 homolog	BET1
3487500	2403100	2268400	2225800	2147500	2	2	2	9.8	9.8	9.8	58.026	0	21.404	150390000	9	O15156	O15156	Zinc finger and BTB domain-containing protein 7B	ZBTB7B
951220	606250	728790	936330	1019000	4	4	4	16.8	16.8	16.8	39.249	0	11.806	59383000	5	O15160	O15160	DNA-directed RNA polymerases I and III subunit RPAC1	POLR1C
919700	647490	701450	726100	773750	12	12	12	17.4	17.4	17.4	116.83	0	51.131	203500000	25	O15164	O15164	Transcription intermediary factor 1-alpha	TRIM24
1242700	748150	783550	1417800	1369600	8	8	8	15.1	15.1	15.1	95.634	0	51.582	222470000	17	O15169	O15169	Axin-1	AXIN1
6765900	3559600	3518200	5537800	4641000	7	7	6	33.2	33.2	33.2	23.818	0	41.297	216200000	15	O15173	O15173	Membrane-associated progesterone receptor component 2	PGRMC2
875220	510800	549180	894070	742720	2	2	2	15.5	15.5	15.5	14.582	0.0003202	5.0161	28576000	3	O15212	O15212	Prefoldin subunit 6	PFDN6
3935900	2678800	2621600	3716600	3313000	19	19	19	34.3	34.3	34.3	77.672	0	98.694	618100000	53	O15226	O15226	NF-kappa-B-repressing factor	NKRF
459070	283090	263170	366860	362190	5	5	5	12.4	12.4	12.4	77.187	0	13.119	60703000	10	O15228	O15228	Dihydroxyacetone phosphate acyltransferase	GNPAT
3388500	1876400	1935800	3620200	3355300	9	9	9	21.2	21.2	21.2	76.277	0	44.88	382760000	30	O15234	O15234	Protein CASC3	CASC3
1999400	573190	619050	1413900	971050	2	2	2	14.5	14.5	14.5	15.173	0.00031576	4.756	44613000	6	O15235	O15235	28S ribosomal protein S12, mitochondrial	MRPS12
1587000	819930	890820	1460600	1468800	2	2	2	14.3	14.3	14.3	22.958	0	9.6662	56044000	8	O15258	O15258	Protein RER1	RER1
15681000	9463400	8586300	11793000	12093000	5	5	5	24.5	24.5	24.5	30.394	0	82.31	518560000	33	O15260	O15260	Surfeit locus protein 4	SURF4
1744000	709070	865260	1175200	1150400	6	6	6	19.5	19.5	19.5	52.743	0	38.348	118520000	10	O15269	O15269	Serine palmitoyltransferase 1	SPTLC1
107670	72473	63973	106270	59168	1	1	1	3.6	3.6	3.6	62.924	0	8.4211	13515000	3	O15270	O15270	Serine palmitoyltransferase 2	SPTLC2
7082100	4267200	4106600	5413100	5097000	27	27	27	35.1	35.1	35.1	116.92	0	201.68	1246400000	98	O15294	O15294	UDP-N-acetylglucosamine--peptide N-acetylglucosaminyltransferase 110 kDa subunit	OGT
810610	543670	503350	711100	741010	3	3	3	16.3	16.3	16.3	28.082	0	13.737	52956000	14	O15305	O15305	Phosphomannomutase 2	PMM2
302610	214530	179950	119420	234110	2	2	2	4.5	4.5	4.5	75.25	0.00033333	5.9144	31519000	3	O15344	O15344	E3 ubiquitin-protein ligase Midline-1	MID1
389360	266030	328110	314960	329490	2	2	2	8.1	8.1	8.1	59.271	0	8.1628	37443000	7	O15355	O15355	Protein phosphatase 1G	PPM1G
282030	195150	218540	216990	221190	7	7	7	7.4	7.4	7.4	138.6	0	27.11	75971000	11	O15357	O15357	Phosphatidylinositol 3,4,5-trisphosphate 5-phosphatase 2	INPPL1
60035000	38685000	39334000	43562000	43088000	24	24	24	50.9	50.9	50.9	63.972	0	323.31	5392900000	161	O15371	O15371	Eukaryotic translation initiation factor 3 subunit D	EIF3D
33511000	22234000	21860000	27075000	26590000	19	19	19	70.7	70.7	70.7	39.93	0	214.86	2625400000	103	O15372	O15372	Eukaryotic translation initiation factor 3 subunit H	EIF3H
10385000	7524300	7646400	8540800	7976700	14	14	13	52.3	52.3	50.5	48.847	0	121.94	967680000	46	O15379	O15379	Histone deacetylase 3	HDAC3
1846600	1242400	1393700	1793200	1722000	5	2	2	8.9	4.3	4.3	41.347	0.00032982	5.7472	95976000	34	O15391	O15391	Transcription factor YY2	YY2
639340	410340	445060	543380	543400	7	7	7	10.3	10.3	10.3	119.94	0	31.85	118750000	20	O15397	O15397	Importin-8	IPO8
30319	17935	19646	20942	21050	1	1	1	0.9	0.9	0.9	314.52	0.0026978	3.8524	13187000	2	O15417	O15417	Trinucleotide repeat-containing gene 18 protein	TNRC18
10384000	5637700	5380400	7346000	6815500	6	6	6	13.1	13.1	13.1	49.469	0	41.441	533450000	26	O15427	O15427	Monocarboxylate transporter 4	SLC16A3
484610	324550	309710	540020	420620	1	1	1	4.7	4.7	4.7	54.985	0.00033738	6.127	31193000	4	O15446	O15446	DNA-directed RNA polymerase I subunit RPA34	CD3EAP
1124400	578400	750960	784520	864080	6	6	6	18.9	18.9	18.9	60.901	0	22.763	118970000	12	O15460	O15460	Prolyl 4-hydroxylase subunit alpha-2	P4HA2
250240	92111	110310	187920	128100	1	1	1	2.8	2.8	2.8	44.871	0.00091659	4.1653	13067000	0	O15504	O15504	Nucleoporin-like protein 2	NUPL2
822740	455970	481120	723990	629290	4	4	4	10.8	10.8	10.8	47.695	0	14.934	52923000	13	O15554	O15554	Intermediate conductance calcium-activated potassium channel protein 4	KCNN4
148170000	100460000	104160000	150140000	145850000	48	48	47	61.1	61.1	60	90.932	0	323.31	24654000000	589	O43143	O43143	Pre-mRNA-splicing factor ATP-dependent RNA helicase DHX15	DHX15
14887000	9134000	8767500	12836000	12226000	18	18	18	40.5	40.5	40.5	54.843	0	160.31	1446300000	88	O43148	O43148	mRNA cap guanine-N7 methyltransferase	RNMT
1608100	757110	661860	1153000	1217600	2	2	2	30.7	30.7	30.7	16.694	0	17.384	32386000	4	O43169	O43169	Cytochrome b5 type B	CYB5B
9248100	6654600	6754000	7618200	7414400	17	17	17	38.7	38.7	38.7	58.449	0	86.5	1093000000	68	O43172	O43172	U4/U6 small nuclear ribonucleoprotein Prp4	PRPF4
7616800	4210600	4212800	6025600	6077000	9	9	9	21.2	21.2	21.2	56.65	0	63.131	619140000	44	O43175	O43175	D-3-phosphoglycerate dehydrogenase	PHGDH
154950	67999	111250	135260	109000	2	2	2	3.2	3.2	3.2	99.541	0.0046784	3.4755	23717000	0	O43184	O43184	Disintegrin and metalloproteinase domain-containing protein 12	ADAM12
475010	154270	219290	293100	175440	4	4	4	12.2	12.2	12.2	60.977	0	20.27	44782000	6	O43242	O43242	26S proteasome non-ATPase regulatory subunit 3	PSMD3
6585400	4519600	4539500	9210100	9233400	7	7	4	25.1	25.1	17.7	41.373	0	60.023	374970000	15	O43251;Q9NWB1	O43251;Q9NWB1	RNA binding protein fox-1 homolog 2;RNA binding protein fox-1 homolog 1	RBFOX2;RBFOX1
339910	45848	51533	30807	98888	4	3	3	9.6	7.4	7.4	70.832	0.00035261	7.1868	18144000	2	O43252	O43252	Bifunctional 3-phosphoadenosine 5-phosphosulfate synthase 1;Sulfate adenylyltransferase;Adenylyl-sulfate kinase	PAPSS1
694240	429350	488400	641210	540050	1	1	1	2.1	2.1	2.1	45.118	0.0060466	3.2645	47485000	5	O43286	O43286	Beta-1,4-galactosyltransferase 5	B4GALT5
32681000	22259000	22188000	27486000	27703000	40	40	40	56.5	56.5	56.5	90.254	0	323.31	5160400000	214	O43290	O43290	U4/U6.U5 tri-snRNP-associated protein 1	SART1
3774600	2557200	2794700	3499700	2829200	8	8	8	22	22	22	52.535	0	38.021	293650000	24	O43293;Q9UIK4	O43293	Death-associated protein kinase 3	DAPK3
1386000	1273200	1257600	1545000	1227800	7	7	7	25.8	25.8	25.8	49.814	0	60.599	153860000	22	O43294	O43294	Transforming growth factor beta-1-induced transcript 1 protein	TGFB1I1
331400	216830	208040	414410	359490	1	1	1	2.8	2.8	2.8	52.63	0	8.4117	30603000	4	O43298	O43298	Zinc finger and BTB domain-containing protein 43	ZBTB43
0	0	0	0	58129	1	1	1	3	3	3	67.586	0.00091436	4.1389	2092600	1	O43310	O43310	CBP80/20-dependent translation initiation factor	CTIF
86561	58217	34237	55019	75520	3	3	3	3.2	3.2	3.2	140.41	0.0003592	7.7292	18883000	7	O43314;Q6PFW1	O43314	Inositol hexakisphosphate and diphosphoinositol-pentakisphosphate kinase 2	PPIP5K2
591920	375040	334850	598080	412030	5	5	5	10.7	10.7	10.7	67.195	0	18.737	69358000	14	O43318	O43318	Mitogen-activated protein kinase kinase kinase 7	MAP3K7
0	0	286540	0	314700	1	1	1	6.3	6.3	6.3	19.81	0.00032258	5.2159	7215000	2	O43324	O43324	Eukaryotic translation elongation factor 1 epsilon-1	EEF1E1
76240000	50876000	51131000	60799000	60210000	31	24	24	54.2	44.5	44.5	70.942	0	323.31	10175000000	206	O43390	O43390	Heterogeneous nuclear ribonucleoprotein R	HNRNPR
8681400	5206300	6055300	6674800	6440800	22	22	22	46.9	46.9	46.9	77.528	0	167.11	1057900000	95	O43395	O43395	U4/U6 small nuclear ribonucleoprotein Prp3	PRPF3
3478700	2889300	2695300	2901700	2699000	3	3	3	18.7	18.7	18.7	32.251	0.00035727	7.6104	219960000	4	O43396	O43396	Thioredoxin-like protein 1	TXNL1
719190	550630	275790	476940	299620	2	2	2	6.2	6.2	6.2	37.238	0.00034602	6.7233	32510000	6	O43414	O43414	ERI1 exoribonuclease 3	ERI3
313090	211940	196090	102230	370560	2	2	2	10.7	10.7	10.7	41.878	0	9.5286	23878000	2	O43427	O43427	Acidic fibroblast growth factor intracellular-binding protein	FIBP
2579600	2062200	1869800	2412000	2456300	32	27	27	23.8	20.4	20.4	176.65	0	142.05	933150000	83	O43432	O43432	Eukaryotic translation initiation factor 4 gamma 3	EIF4G3
9664000	6892400	6491700	8930200	8687900	7	7	7	48.6	48.6	48.6	19.208	0	41.199	447330000	27	O43447	O43447	Peptidyl-prolyl cis-trans isomerase H	PPIH
351360	1085600	1591200	275380	1122700	3	3	3	9.8	9.8	9.8	48.84	0	8.7168	97375000	5	O43464;P83110	O43464	Serine protease HTRA2, mitochondrial	HTRA2
6091700	5191800	4738400	7449500	7271600	7	7	6	25.9	25.9	24.2	54.67	0	57.384	338170000	20	O43474;Q99612;O75840;Q9Y5W3;Q13351	O43474	Krueppel-like factor 4	KLF4
2863800	1569200	1486700	1761000	1589400	7	7	7	27.4	27.4	27.4	51.258	0	25.686	194670000	27	O43516	O43516	WAS/WASL-interacting protein family member 1	WIPF1
296030	110940	97016	200320	210820	4	4	4	5.7	5.7	5.7	109.96	0	9.4775	39351000	3	O43592	O43592	Exportin-T	XPOT
63284	41787	34588	48847	50369	1	1	1	2.4	2.4	2.4	51.355	0.0089989	2.9705	6927300	4	O43615	O43615	Mitochondrial import inner membrane translocase subunit TIM44	TIMM44
618940	567760	517570	1167900	662120	3	3	3	15	15	15	20.274	0.00035211	7.1736	31808000	6	O43617	O43617	Trafficking protein particle complex subunit 3	TRAPPC3
3140000	1377800	1327300	2060700	1893200	8	8	8	31.1	31.1	31.1	57.193	0	47.569	274370000	31	O43660	O43660	Pleiotropic regulator 1	PLRG1
17402000	12167000	12376000	12740000	12560000	21	21	21	48.4	48.4	48.4	71.606	0	230.71	2017400000	103	O43663	O43663	Protein regulator of cytokinesis 1	PRC1
135080000	88605000	90917000	113790000	107330000	9	9	9	16.3	16.3	16.3	50.75	0	80.241	3214300000	60	O43670	O43670	BUB3-interacting and GLEBS motif-containing protein ZNF207	ZNF207
953960	568960	296950	764270	1593700	3	3	3	22.8	22.8	22.8	21.75	0	11.03	37601000	7	O43674	O43674	NADH dehydrogenase [ubiquinone] 1 beta subcomplex subunit 5, mitochondrial	NDUFB5
194840000	120380000	123790000	158820000	151080000	16	16	16	61.6	61.6	61.6	37.154	0	269.93	11234000000	149	O43684	O43684	Mitotic checkpoint protein BUB3	BUB3
2682400	1600100	1577300	1978000	1941200	20	20	12	31.2	31.2	20	104.85	0	121.2	537850000	57	O43707;P35609;Q08043;Q9H254	O43707	Alpha-actinin-4	ACTN4
9924400	6000400	5815100	9385800	8688900	6	6	6	27.4	27.4	27.4	31.88	0	34.278	318520000	18	O43709	O43709	Probable 18S rRNA (guanine-N(7))-methyltransferase	WBSCR22
21194000	14716000	15469000	17898000	16964000	34	34	34	46	46	46	85.852	0	323.31	4484500000	187	O43719	O43719	HIV Tat-specific factor 1	HTATSF1
254290	155680	165510	281890	264690	1	1	1	2.8	2.8	2.8	46.412	0.0024176	4.0034	23563000	3	Q15438;Q99418;O43739	Q15438;Q99418;O43739	Cytohesin-1;Cytohesin-2;Cytohesin-3	CYTH1;CYTH2;CYTH3
399160	203970	229410	293800	250640	2	2	2	7.3	7.3	7.3	32.943	0.0054802	3.2952	24786000	2	O43772	O43772	Mitochondrial carnitine/acylcarnitine carrier protein	SLC25A20
7879200	4626900	4950900	7115300	6387900	16	16	16	37.6	37.6	37.6	62.942	0	109.24	681130000	51	O43776	O43776	Asparagine--tRNA ligase, cytoplasmic	NARS
540620	294780	233220	423810	387920	2	2	2	9.6	9.6	9.6	42.132	0.0026987	3.8537	33846000	0	O43791	O43791	Speckle-type POZ protein	SPOP
384860	272330	655200	723820	833440	2	2	2	20.2	20.2	20.2	13.596	0.0003126	4.602	22957000	2	O43805	O43805	Sjoegren syndrome nuclear autoantigen 1	SSNA1
1814100	1172800	1189300	1442400	926640	3	3	3	13.4	13.4	13.4	34.566	0	15.911	85088000	8	O43808	O43808	Peroxisomal membrane protein PMP34	SLC25A17
1134000000	762600000	764270000	1221800000	1156400000	20	20	20	89.9	89.9	89.9	26.227	0	289.61	65508000000	301	O43809	O43809	Cleavage and polyadenylation specificity factor subunit 5	NUDT21
10516000	8545100	8153700	7958200	8959700	11	11	11	37.8	37.8	37.8	45.283	0	48.544	750260000	32	O43813	O43813	LanC-like protein 1	LANCL1
8370900	5998400	5847300	8566900	8269400	16	16	16	40.3	40.3	40.3	76.107	0	151.53	889270000	58	O43823	O43823	A-kinase anchor protein 8	AKAP8
16334000	9840300	9840400	14561000	13944000	21	21	21	51.9	51.9	51.9	56.897	0	249.74	1742000000	98	O43824	O43824	Putative GTP-binding protein 6	GTPBP6
3261800	1958900	2204200	3894200	3555800	8	8	8	31.4	31.4	31.4	50.956	0	91.468	342120000	36	O43829	O43829	Zinc finger and BTB domain-containing protein 14	ZBTB14
11968000	7029700	7582100	10008000	9786800	14	14	14	45.2	45.2	45.2	42.183	0	91.604	973860000	54	O43837	O43837	Isocitrate dehydrogenase [NAD] subunit beta, mitochondrial	IDH3B
1155700	1016900	954880	1314200	1159000	4	4	4	20.6	20.6	20.6	37.106	0	12.684	89611000	1	O43852	O43852	Calumenin	CALU
349730	244250	239850	209970	184260	4	4	4	10.8	10.8	10.8	53.764	0.0003574	7.6208	31929000	1	O43854	O43854	EGF-like repeat and discoidin I-like domain-containing protein 3	EDIL3
1189100	363570	534490	799100	618530	5	5	5	9.6	9.6	9.6	58.951	0	20.194	98134000	11	O43865;Q96HN2	O43865;Q96HN2	Putative adenosylhomocysteinase 2;Putative adenosylhomocysteinase 3	AHCYL1;AHCYL2
3569900	2204300	2004400	3416400	2987500	24	24	22	32.9	32.9	31.7	122.95	0	117.08	879320000	61	O43896;Q96L93;Q9H1H9	O43896	Kinesin-like protein KIF1C	KIF1C
11088000	7470100	7180900	9621900	9370300	15	15	15	43.9	43.9	43.9	50.282	0	112.87	1118300000	64	O43913	O43913	Origin recognition complex subunit 5	ORC5
7522400	4583600	4010800	7006900	7531700	3	3	3	29.2	29.2	29.2	12.517	0	13.224	183930000	5	O43920	O43920	NADH dehydrogenase [ubiquinone] iron-sulfur protein 5	NDUFS5
64498	27590	34319	62843	38833	3	3	3	2.5	2.5	2.5	142.87	0.00032446	5.3623	12316000	1	O43933	O43933	Peroxisome biogenesis factor 1	PEX1
7837000	4619300	4850500	7670000	7492400	4	4	4	68	68	68	10.998	0	42.447	194820000	14	O60220	O60220	Mitochondrial import inner membrane translocase subunit Tim8 A	TIMM8A
23406	0	0	26846	0	2	1	1	0.7	0.4	0.4	340.17	0	8.6515	7437400	1	O60229	O60229	Kalirin	KALRN
13727000	8315600	8646600	11717000	10590000	34	33	33	37.8	37	37	119.26	0	323.31	2702800000	154	O60231	O60231	Putative pre-mRNA-splicing factor ATP-dependent RNA helicase DHX16	DHX16
361690	172090	186380	185360	230860	6	6	6	6.5	6.5	6.5	160.6	0	20.51	73864000	11	O60244	O60244	Mediator of RNA polymerase II transcription subunit 14	MED14
82127	232380	230190	248130	273240	4	4	4	5.7	5.7	5.7	116.07	0	12.424	45841000	6	O60245	O60245	Protocadherin-7	PCDH7
830270	579290	612720	859790	650090	4	3	3	18.2	14.4	14.4	40.925	0.00034614	6.7233	81240000	4	O60256	O60256	Phosphoribosyl pyrophosphate synthase-associated protein 2	PRPSAP2
806770	630290	665290	767830	509420	12	12	12	13.6	13.6	13.6	121.9	0	35.87	189260000	22	O60264;P28370	O60264	SWI/SNF-related matrix-associated actin-dependent regulator of chromatin subfamily A member 5	SMARCA5
148360	95568	151970	125450	168770	5	5	5	4.6	4.6	4.6	194.61	0	21.175	62111000	11	O60292	O60292	Signal-induced proliferation-associated 1-like protein 3	SIPA1L3
89240	68017	81686	98860	104450	3	3	3	2.2	2.2	2.2	226.35	0	8.3805	40687000	3	O60293	O60293	Zinc finger C3H1 domain-containing protein	ZFC3H1
174600	162880	84520	236930	156670	3	3	3	7.3	7.3	7.3	75.601	0.00035162	7.1542	22837000	2	O60294	O60294	tRNA wybutosine-synthesizing protein 4	LCMT2
53205	47213	44938	56314	60795	2	2	2	1.7	1.7	1.7	171.29	0.00031348	4.6316	17060000	0	O60306	O60306	Intron-binding protein aquarius	AQR
3154000	1887500	2114000	2266100	2075700	25	25	25	38.1	38.1	38.1	111.63	0	153.27	632350000	58	O60313	O60313	Dynamin-like 120 kDa protein, mitochondrial;Dynamin-like 120 kDa protein, form S1	OPA1
0	13008	59466	82401	95176	2	2	2	2.1	2.1	2.1	136.45	0.0054866	3.3095	12503000	2	O60315	O60315	Zinc finger E-box-binding homeobox 2	ZEB2
231690	113810	144770	248000	130430	6	6	6	4.1	4.1	4.1	218.4	0	13.426	63416000	4	O60318	O60318	Germinal-center associated nuclear protein	MCM3AP
225800	168920	136340	241000	253610	7	6	6	4.8	4.1	4.1	204.47	0	26.836	97438000	10	O60333;Q12756	O60333	Kinesin-like protein KIF1B	KIF1B
1670600	960510	1102300	1263600	1106600	11	11	11	19.4	19.4	19.4	92.902	0	42.025	225840000	21	O60341	O60341	Lysine-specific histone demethylase 1A	KDM1A
894890	606170	647910	653040	784090	13	13	13	12.8	12.8	12.8	146.56	0	54.091	225920000	31	O60343	O60343	TBC1 domain family member 4	TBC1D4
14236000	8512100	8130000	11074000	10782000	15	15	15	44.6	44.6	44.6	51.964	0	93.868	1107400000	67	O60427	O60427	Fatty acid desaturase 1	FADS1
190270	148080	106150	137150	139720	2	2	2	4.4	4.4	4.4	73.003	0.0038157	3.5461	20198000	2	O60476	O60476	Mannosyl-oligosaccharide 1,2-alpha-mannosidase IB	MAN1A2
7045000	4379500	4651400	5556300	4902700	22	20	20	44.2	40.1	40.1	79.187	0	152.93	902190000	73	O60488	O60488	Long-chain-fatty-acid--CoA ligase 4	ACSL4
3285700	1881700	1868600	2976800	2696100	10	10	10	20.4	20.4	20.4	75.34	0	73.9	432100000	25	O60504	O60504	Vinexin	SORBS3
481050000	323140000	320240000	435320000	417390000	40	40	33	62.8	62.8	54.3	69.602	0	323.31	63269000000	554	O60506	O60506	Heterogeneous nuclear ribonucleoprotein Q	SYNCRIP
0	24706	34579	40321	32951	2	1	1	2	1.4	1.4	124.71	0.00061881	4.3796	7290600	1	O60518	O60518	Ran-binding protein 6	RANBP6
1538900	792880	852040	1047700	1195700	3	3	3	12.9	12.9	12.9	41.949	0	15.428	141110000	15	O60547	O60547	GDP-mannose 4,6 dehydratase	GMDS
51336000	33081000	33479000	49793000	45352000	21	21	19	44.8	44.8	40.6	80.684	0	274.94	5539100000	165	O60563	O60563	Cyclin-T1	CCNT1
406010	274600	312320	338500	329130	7	7	7	10.5	10.5	10.5	119.54	0	17.259	94651000	14	O60566	O60566	Mitotic checkpoint serine/threonine-protein kinase BUB1 beta	BUB1B
149470	49265	51590	145890	75572	2	2	2	3	3	3	84.784	0.01	2.8487	19815000	0	O60568	O60568	Procollagen-lysine,2-oxoglutarate 5-dioxygenase 3	PLOD3
170680000	109600000	112180000	195650000	192430000	13	13	13	60	60	60	28.362	0	206.76	9366500000	171	O60573	O60573	Eukaryotic translation initiation factor 4E type 2	EIF4E2
4729100	2910000	2765200	4445000	4422200	13	11	11	30.4	26.3	26.3	81.028	0	59.533	520330000	48	O60583	O60583	Cyclin-T2	CCNT2
88930	49607	33720	25367	15585	3	3	3	3.8	3.8	3.8	141.35	0.00033003	5.754	13219000	0	O60610	O60610	Protein diaphanous homolog 1	DIAPH1
459430	293360	432050	453070	322330	4	4	4	6.4	6.4	6.4	85.566	0.00032563	5.432	68608000	1	O60645	O60645	Exocyst complex component 3	EXOC3
574180	245810	281620	309080	300940	2	2	2	4.8	4.8	4.8	52.2	0.0006192	4.3829	17116000	4	O60669	O60669	Monocarboxylate transporter 2	SLC16A7
55241000	37582000	36941000	51338000	48085000	25	25	25	50.7	50.7	50.7	59.902	0	222.26	5271300000	165	O60678	O60678	Protein arginine N-methyltransferase 3	PRMT3
3790400	2386100	2235300	3820800	3317800	15	8	5	30.6	18.1	12.3	60.029	0	63.485	342110000	28	O60684	O60684	Importin subunit alpha-7	KPNA6
19693000	12668000	12143000	15179000	15890000	25	25	25	70	70	70	55.023	0	187.33	2040500000	102	O60701	O60701	UDP-glucose 6-dehydrogenase	UGDH
46079000	29655000	30369000	38017000	35126000	48	48	48	66	66	66	108.17	0	323.31	8603800000	293	O60716	O60716	Catenin delta-1	CTNND1
982990	479270	542390	624400	751960	2	2	2	3.5	3.5	3.5	31.938	0.00031309	4.6245	30429000	8	O60725	O60725	Protein-S-isoprenylcysteine O-methyltransferase	ICMT
71178000	45760000	43659000	60673000	57180000	13	13	13	66.5	66.5	66.5	29.634	0	212.59	4176800000	81	O60762	O60762	Dolichol-phosphate mannosyltransferase subunit 1	DPM1
146900000	80306000	75874000	141260000	134940000	6	6	2	41.3	41.3	7.9	13.952	0	62.089	4055000000	63	Q99880;Q99879;Q99877;Q93079;Q5QNW6;P62807;P58876;P57053;O60814;Q96A08	Q99880;Q99879;Q99877;Q93079;Q5QNW6;P62807;P58876;P57053;O60814;Q96A08	Histone H2B type 1-L;Histone H2B type 1-M;Histone H2B type 1-N;Histone H2B type 1-H;Histone H2B type 2-F;Histone H2B type 1-C/E/F/G/I;Histone H2B type 1-D;Histone H2B type F-S;Histone H2B type 1-K;Histone H2B type 1-A	HIST1H2BL;HIST1H2BM;HIST1H2BN;HIST1H2BH;HIST2H2BF;HIST1H2BC;HIST1H2BD;H2BFS;HIST1H2BK;HIST1H2BA
2147300	1358600	983350	1424100	1878900	9	9	7	23.8	23.8	19.2	58.476	0	40.853	272730000	28	O60825	O60825	6-phosphofructo-2-kinase/fructose-2,6-bisphosphatase 2;6-phosphofructo-2-kinase;Fructose-2,6-bisphosphatase	PFKFB2
61019	32119	37618	0	0	1	1	1	2.2	2.2	2.2	70.755	0.002685	3.7548	4707200	0	O60826	O60826	Coiled-coil domain-containing protein 22	CCDC22
58053000	38540000	41112000	52443000	46776000	12	12	12	57	57	57	30.472	0	189.27	2132300000	76	O60828	O60828	Polyglutamine-binding protein 1	PQBP1
1091300	789360	2158900	2896100	1279800	2	2	2	16.3	16.3	16.3	19.258	0	8.0351	32862000	10	O60831	O60831	PRA1 family protein 2	PRAF2
19964000	12466000	12362000	20648000	19191000	19	19	19	46.1	46.1	46.1	57.673	0	203.86	2454300000	122	O60832	O60832	H/ACA ribonucleoprotein complex subunit 4	DKC1
5533600	3228200	3149800	4442900	4060000	24	24	24	29.8	29.8	29.8	138.83	0	177.28	1041100000	73	O60841	O60841	Eukaryotic translation initiation factor 5B	EIF5B
3580500	2270600	2305700	3472900	3108600	3	3	3	18.9	18.9	18.9	16.368	0	37.015	147380000	11	O60869	O60869	Endothelial differentiation-related factor 1	EDF1
1146700	918470	1061700	1574700	1368200	9	9	9	24.9	24.9	24.9	45.373	0	37.161	145680000	25	O60870	O60870	DNA/RNA-binding protein KIN17	KIN
11487000	6880800	7371700	10586000	10022000	15	15	15	46.8	46.8	46.8	45.745	0	124.25	926930000	80	O60884	O60884	DnaJ homolog subfamily A member 2	DNAJA2
721890	648430	618030	484110	537940	9	9	9	8.2	8.2	8.2	152.22	0	27.685	126440000	5	O60885;Q15059	O60885	Bromodomain-containing protein 4	BRD4
2434600	1331100	1658200	2051600	2314700	13	7	5	39.3	25.5	19.8	62.495	0	70.49	244760000	17	O60907	O60907	F-box-like/WD repeat-containing protein TBL1X	TBL1X
1101100	701620	748340	903940	999370	2	2	2	12.1	12.1	12.1	31.691	0	11.36	57907000	8	O60921	O60921	Checkpoint protein HUS1	HUS1
537260	353600	357330	384300	435700	6	6	6	10.1	10.1	10.1	84.958	0	19.276	82727000	13	O60934	O60934	Nibrin	NBN
656440	548620	492660	830640	759340	6	6	6	13.7	13.7	13.7	68.556	0	22.453	101920000	18	O60942	O60942	mRNA-capping enzyme;Polynucleotide 5-triphosphatase;mRNA guanylyltransferase	RNGTT
1957200	657080	786890	1037600	849570	10	10	10	22.6	22.6	22.6	82.64	0	41.932	163940000	25	O75027	O75027	ATP-binding cassette sub-family B member 7, mitochondrial	ABCB7
374290	229380	239260	308880	146920	8	6	6	12	9.8	9.8	120.87	0	10.855	63638000	4	O75044;P0DMP2;P0DJJ0	O75044	SLIT-ROBO Rho GTPase-activating protein 2	SRGAP2
1432200	871520	870040	1456900	1366400	5	5	5	16.9	16.9	16.9	46.432	0	37.248	113940000	17	O75063	O75063	Glycosaminoglycan xylosylkinase	FAM20B
78723	56725	50005	76391	92687	2	2	2	1.7	1.7	1.7	163.84	0.0026946	3.842	19145000	2	O75064	O75064	DENN domain-containing protein 4B	DENND4B
3002500	2086400	2116700	2562800	2292600	26	26	23	28.7	28.7	26	160.9	0	238.67	952820000	78	O75116	O75116	Rho-associated protein kinase 2	ROCK2
1100800	477140	479980	818680	744630	14	14	12	14.4	14.4	13	141.06	0	66.521	267970000	38	O75122	O75122	CLIP-associating protein 2	CLASP2
2675600	1525900	1568100	1926600	1589300	12	12	12	18.9	18.9	18.9	78.855	0	45.074	315710000	32	O75127	O75127	Pentatricopeptide repeat-containing protein 1, mitochondrial	PTCD1
2946000	1558600	1551900	1896600	1937700	22	22	22	25.4	25.4	25.4	135.62	0	103.27	642910000	66	O75128	O75128	Protein cordon-bleu	COBL
203630	131000	131860	216510	201820	3	2	2	6.7	5	5	60.13	0	9.739	23005000	5	O75131;Q96FN4;Q96A23;O95741;Q9UBL6	O75131	Copine-3	CPNE3
1234700	633990	583850	832280	755800	11	10	10	15.7	14.3	14.3	113.68	0	47.643	197990000	34	O75150	O75150	E3 ubiquitin-protein ligase BRE1B	RNF40
963370	556990	486430	515140	462890	7	7	7	11.2	11.2	11.2	89.13	0	31.018	122380000	18	O75152	O75152	Zinc finger CCCH domain-containing protein 11A	ZC3H11A
364620	174850	179490	221700	195190	9	9	9	8.2	8.2	8.2	146.67	0	19.192	78373000	7	O75153;Q9Y5I4	O75153	Clustered mitochondria protein homolog	CLUH
356630	194330	196410	289520	225200	11	11	11	5.8	5.8	5.8	254.41	0	31.091	138830000	19	O75165	O75165	DnaJ homolog subfamily C member 13	DNAJC13
775340	561930	545250	572720	641260	21	11	11	12.8	7.9	7.9	274.25	0	67.619	241530000	28	O75179	O75179	Ankyrin repeat domain-containing protein 17	ANKRD17
1299600	1471400	1499000	1027300	2068400	3	3	3	15	15	15	23.563	0	27.845	81022000	6	O75251	O75251	NADH dehydrogenase [ubiquinone] iron-sulfur protein 7, mitochondrial	NDUFS7
5959400	3146700	3539400	4945700	4545300	11	11	11	38	38	38	52.545	0	82.36	553420000	48	O75306	O75306	NADH dehydrogenase [ubiquinone] iron-sulfur protein 2, mitochondrial	NDUFS2
495820	327560	339320	523600	569890	2	2	2	6.8	6.8	6.8	42.442	0.0027141	3.9624	38355000	1	P62068;O75317	P62068;O75317	Ubiquitin carboxyl-terminal hydrolase 46;Ubiquitin carboxyl-terminal hydrolase 12	USP46;USP12
1022600	782950	382100	637540	637040	3	3	3	11.7	11.7	11.7	43.71	0	13.354	79631000	7	O75319	O75319	RNA/RNP complex-1-interacting phosphatase	DUSP11
25718000	15172000	16869000	16955000	21781000	8	8	8	44.8	44.8	44.8	33.742	0	86.507	1447400000	61	O75323	O75323	Protein NipSnap homolog 2	GBAS
3929000	2401700	2621200	3345200	3732300	23	23	23	40.7	40.7	40.7	84.099	0	122.73	721320000	63	O75330	O75330	Hyaluronan mediated motility receptor	HMMR
28885000	20734000	20864000	32059000	29411000	8	8	8	53.9	53.9	53.9	21.868	0	67.235	1187600000	40	O75340	O75340	Programmed cell death protein 6	PDCD6
247080	199330	187080	228120	325440	4	2	2	11.7	5.4	5.4	49.301	0.00034566	6.6961	29676000	3	O75351	O75351	Vacuolar protein sorting-associated protein 4B	VPS4B
173660	115520	124930	146270	172910	3	3	3	4.4	4.4	4.4	115.27	0	21.607	41798000	8	O75362	O75362	Zinc finger protein 217	ZNF217
480130	274740	230280	580820	431910	3	3	3	11	11	11	39.617	0	8.0343	35962000	4	O75367	O75367	Core histone macro-H2A.1	H2AFY
3275500	1915100	1789600	2925700	2730100	57	51	50	34.9	32.9	32.2	278.16	0	323.31	1693200000	160	O75369	O75369	Filamin-B	FLNB
4146900	2729600	2658100	3341300	3334100	42	39	39	27.8	26.8	26.8	270.21	0	268.23	1766900000	115	O75376	O75376	Nuclear receptor corepressor 1	NCOR1
3967600	1691400	1558300	2276400	2550300	3	3	3	41.1	41.1	41.1	13.711	0	29.138	96352000	8	O75380	O75380	NADH dehydrogenase [ubiquinone] iron-sulfur protein 6, mitochondrial	NDUFS6
7568900	4537800	4934300	7135500	6818600	19	19	19	38.6	38.6	38.6	80.829	0	152.28	1053800000	68	O75382;Q9C040	O75382	Tripartite motif-containing protein 3	TRIM3
903030	396710	442190	684280	534540	3	3	3	6.9	6.9	6.9	51.712	0	10.803	56254000	7	O75390	O75390	Citrate synthase, mitochondrial	CS
11985000	7069800	6613600	9760700	9668300	7	7	7	39.1	39.1	39.1	24.593	0	77.386	631360000	35	O75396	O75396	Vesicle-trafficking protein SEC22b	SEC22B
119310000	83861000	81961000	121050000	116040000	47	47	45	44.9	44.9	43.7	108.8	0	323.31	17755000000	356	O75400	O75400	Pre-mRNA-processing factor 40 homolog A	PRPF40A
741690	542910	565770	202150	713270	2	2	2	10.8	10.8	10.8	21.142	0.00035448	7.3024	27658000	3	O75414	O75414	Nucleoside diphosphate kinase 6	NME6
7890900	4881800	5054800	9502600	9098200	28	28	28	48.7	48.7	48.7	114.6	0	323.31	1675700000	96	O75420	O75420	PERQ amino acid-rich with GYF domain-containing protein 1	GIGYF1
543450	538430	397510	267380	647670	5	5	5	13.9	13.9	13.9	73.449	0	12.138	74228000	3	O75427	O75427	Leucine-rich repeat and calponin homology domain-containing protein 4	LRCH4
1054200	669210	692310	878480	910280	3	3	3	13.8	13.8	13.8	38.169	0	12.15	75681000	7	O75436	O75436	Vacuolar protein sorting-associated protein 26A	VPS26A
1033500	538810	545110	768280	735320	6	6	6	19.6	19.6	19.6	54.366	0	45.625	94147000	13	O75439	O75439	Mitochondrial-processing peptidase subunit beta	PMPCB
45089	46069	19646	43552	0	1	1	1	1.4	1.4	1.4	110.3	0.005541	3.4298	7872200	0	O75448	O75448	Mediator of RNA polymerase II transcription subunit 24	MED24
1297300	495980	801130	996870	790760	8	8	8	25.5	25.5	25.5	55.964	0	38.612	135840000	20	O75449;Q9BW62	O75449	Katanin p60 ATPase-containing subunit A1	KATNA1
156090	99634	113790	155020	131830	1	1	1	3.6	3.6	3.6	46.301	0.00061939	4.3845	15096000	4	O75462	O75462	Cytokine receptor-like factor 1	CRLF1
1058900	588400	573300	871510	885060	4	4	4	8.3	8.3	8.3	60.103	0	19.438	115340000	17	O75475	O75475	PC4 and SFRS1-interacting protein	PSIP1
0	143380	0	143150	154700	1	1	1	3.8	3.8	3.8	35.792	0.001517	4.0751	3971000	4	O75486	O75486	Transcription initiation protein SPT3 homolog	SUPT3H
12310000	8405400	7693500	10637000	10075000	13	13	13	49.2	49.2	49.2	30.241	0	111.28	835050000	56	O75489	O75489	NADH dehydrogenase [ubiquinone] iron-sulfur protein 3, mitochondrial	NDUFS3
13133000	11828000	12315000	13551000	12397000	9	9	9	29	29	29	31.3	0	75.593	632240000	42	O75494;Q8WXF0	O75494	Serine/arginine-rich splicing factor 10	SRSF10
3891300	4009300	3267400	4677100	4550400	2	2	2	57.9	57.9	57.9	8.5435	0	66.337	101980000	10	O75506	O75506	Heat shock factor-binding protein 1	HSBP1
3475700	1956000	2137200	2678600	2458500	7	7	7	27.9	27.9	27.9	43.585	0	47.123	216000000	22	O75521	O75521	Enoyl-CoA delta isomerase 2, mitochondrial	ECI2
13777000	9663800	9292400	22264000	20526000	11	10	10	28.3	28.3	28.3	38.799	0	45.168	830760000	36	O75525	O75525	KH domain-containing, RNA-binding, signal transduction-associated protein 3	KHDRBS3
2857700	1735400	1783900	2369300	2331600	8	8	8	28	28	28	48.902	0	72.323	221560000	30	O75528	O75528	Transcriptional adapter 3	TADA3
238460	166420	176460	184860	206400	2	2	2	3.9	3.9	3.9	50.197	0.0024191	4.0152	23342000	6	O75530	O75530	Polycomb protein EED	EED
185310000	130160000	131260000	176770000	167860000	78	78	78	68.1	68.1	68.1	145.83	0	323.31	46690000000	812	O75533	O75533	Splicing factor 3B subunit 1	SF3B1
3436200	2232000	2297100	3510900	3151700	20	20	20	26.3	26.3	26.3	88.884	0	112.85	702140000	57	O75534	O75534	Cold shock domain-containing protein E1	CSDE1
575510	527880	501230	515390	627740	3	3	3	10.4	10.4	10.4	42.506	0.00034435	6.6072	32973000	2	O75554	O75554	WW domain-binding protein 4	WBP4
283100	140970	90831	130680	137260	3	3	3	7.7	7.7	7.7	61.815	0.00031837	4.9117	21919000	1	O75564	O75564	Jerky protein homolog	JRK
1892100	1310100	1213200	1584700	1625900	4	4	4	21.7	21.7	21.7	34.404	0	26.25	114390000	13	O75569	O75569	Interferon-inducible double-stranded RNA-dependent protein kinase activator A	PRKRA
208650	154270	197550	155660	0	2	2	2	6.5	6.5	6.5	52.305	0	11.419	17903000	4	O75570	O75570	Peptide chain release factor 1, mitochondrial	MTRF1
82723	2245800	2357000	501220	3433500	2	2	2	1.3	1.3	1.3	127.6	0.0055345	3.4075	353430000	6	O75578	O75578	Integrin alpha-10	ITGA10
393100	200420	206560	256760	0	2	2	2	11.4	11.4	11.4	28.424	0.0062983	3.194	13739000	2	O75586	O75586	Mediator of RNA polymerase II transcription subunit 6	MED6
1693400	852960	1050900	1233500	1256700	6	6	6	29.1	29.1	29.1	45.285	0	23.391	103490000	12	O75600	O75600	2-amino-3-ketobutyrate coenzyme A ligase, mitochondrial	GCAT
2323400	1236900	1375700	1738400	1788800	1	1	1	9	9	9	19.343	0	47.003	67705000	5	O75607	O75607	Nucleoplasmin-3	NPM3
212760	0	112230	120830	126610	1	1	1	6.1	6.1	6.1	24.669	0.0035284	3.5703	6296800	0	O75608	O75608	Acyl-protein thioesterase 1	LYPLA1
17946000	11366000	11489000	16004000	15346000	13	13	13	45.8	45.8	45.8	48.349	0	138.83	1587300000	68	O75616	O75616	GTPase Era, mitochondrial	ERAL1
25999000	16613000	16366000	18744000	17605000	107	107	107	57.9	57.9	57.9	244.5	0	323.31	10772000000	519	O75643	O75643	U5 small nuclear ribonucleoprotein 200 kDa helicase	SNRNP200
1474100	1145100	1002200	1827000	1309100	8	8	8	28	28	28	47.744	0	36.883	189210000	24	O75648	O75648	Mitochondrial tRNA-specific 2-thiouridylase 1	TRMU
717190	324940	191880	896360	1025600	4	4	4	16.9	16.9	16.9	31.444	0	10.342	50496000	5	O75663	O75663	TIP41-like protein	TIPRL
1818600	1275400	1301700	1490900	1687600	8	8	8	16.8	16.8	16.8	85.605	0	43.302	295390000	25	O75676;O75582	O75676	Ribosomal protein S6 kinase alpha-4	RPS6KA4
279200	179300	163110	201920	183670	15	15	15	6.2	6.2	6.2	318.38	0	34.847	138990000	18	O75691	O75691	Small subunit processome component 20 homolog	UTP20
8236200	5119900	5094000	6382500	6227800	26	26	26	27.7	27.7	27.7	155.2	0	232.56	1708300000	107	O75694	O75694	Nuclear pore complex protein Nup155	NUP155
8799600	6102700	6440900	8137200	17994000	14	14	14	39.7	39.7	39.7	46.561	0	57.776	1139400000	49	O75718	O75718	Cartilage-associated protein	CRTAP
1594200	819930	726880	1102900	1255800	18	12	12	31	23.2	23.2	74.761	0	35.654	192490000	21	O75746	O75746	Calcium-binding mitochondrial carrier protein Aralar1	SLC25A12
419760	281090	197500	268040	322300	2	2	2	7.4	7.4	7.4	39.134	0.00032499	5.3974	23819000	5	O75794	O75794	Cell division cycle protein 123 homolog	CDC123
1345000	638000	896010	970160	1054700	10	10	10	20.8	20.8	20.8	92.565	0	43.739	235390000	18	O75815	O75815	Breast cancer anti-estrogen resistance protein 3	BCAR3
1515500	355970	1165200	1474600	1115100	2	2	2	25	25	25	15.651	0.00033967	6.2627	28132000	4	O75817	O75817	Ribonuclease P protein subunit p20	POP7
1652200	1171900	1132400	1760800	1674700	6	6	6	27.5	27.5	27.5	41.833	0	25.458	140450000	16	O75818	O75818	Ribonuclease P protein subunit p40	RPP40
30582000	19853000	19063000	23703000	22200000	17	17	17	55	55	55	35.611	0	223.43	1961800000	76	O75821	O75821	Eukaryotic translation initiation factor 3 subunit G	EIF3G
1857000	1052000	1274000	1199300	1008800	5	5	5	24.8	24.8	24.8	29.062	0	18.65	95867000	12	O75822	O75822	Eukaryotic translation initiation factor 3 subunit J	EIF3J
241880	103150	100980	178090	138500	1	1	1	4.7	4.7	4.7	30.375	0.00031797	4.8875	12964000	1	P16152;O75828	P16152;O75828	Carbonyl reductase [NADPH] 1;Carbonyl reductase [NADPH] 3	CBR1;CBR3
2421200	1547200	1288300	2398400	2181800	11	11	11	35.3	35.3	35.3	46.659	0	48.394	245920000	34	O75874	O75874	Isocitrate dehydrogenase [NADP] cytoplasmic	IDH1
6019000	3378600	2699600	4794900	4215900	7	7	7	35.5	35.5	35.5	33.814	0	32.925	295510000	14	O75880	O75880	Protein SCO1 homolog, mitochondrial	SCO1
32794000	21348000	21155000	27362000	25760000	14	14	14	35.7	35.7	35.7	64.239	0	129.27	2311600000	82	O75909	O75909	Cyclin-K	CCNK
665970	998730	1027300	1144700	1245700	2	2	2	10.6	10.6	10.6	21.614	0.00035778	7.637	30494000	10	O75915	O75915	PRA1 family protein 3	ARL6IP5
1092000	736540	803930	1113700	1022700	6	6	5	15.8	15.8	13.5	71.835	0	37.84	128760000	22	O75925	O75925	E3 SUMO-protein ligase PIAS1	PIAS1
7821200	5028400	4180100	7616600	6989400	8	8	8	59.1	59.1	59.1	26.131	0	73.357	411260000	27	O75934	O75934	Pre-mRNA-splicing factor SPF27	BCAS2
31504000	29268000	26097000	41326000	38302000	18	18	18	60.5	60.5	60.5	29.841	0	149.68	2330900000	70	O75937	O75937	DnaJ homolog subfamily C member 8	DNAJC8
24618000	16268000	16284000	22433000	22259000	7	7	7	42	42	42	26.711	0	101.29	916760000	37	O75940	O75940	Survival of motor neuron-related-splicing factor 30	SMNDC1
222130	345840	356570	337890	304330	5	5	5	9.8	9.8	9.8	77.054	0	18.501	47003000	10	O75943	O75943	Cell cycle checkpoint protein RAD17	RAD17
56659000	30763000	30664000	43432000	40922000	11	11	11	78.3	78.3	78.3	18.491	0	69.135	2024400000	72	O75947	O75947	ATP synthase subunit d, mitochondrial	ATP5H
306050	202790	216810	170530	202360	3	3	3	7.7	7.7	7.7	47.355	0	10.068	30759000	5	O75955	O75955	Flotillin-1	FLOT1
1225700	756560	850660	1300000	1183900	27	27	26	13.3	13.3	13	346.9	0	153.01	765610000	70	O75962	O75962	Triple functional domain protein	TRIO
15155000	6301900	7930900	8865500	8623400	5	5	5	53.4	53.4	53.4	11.428	0	28.92	281260000	16	O75964	O75964	ATP synthase subunit g, mitochondrial	ATP5L
2994800	1971900	2061300	3168900	3250900	8	8	8	22.2	22.2	22.2	54.972	0	43.885	295850000	27	O76021	O76021	Ribosomal L1 domain-containing protein 1	RSL1D1
8582800	4849000	4592400	5742100	5913700	22	22	22	48.5	48.5	48.5	69.223	0	120	1187200000	71	O76031	O76031	ATP-dependent Clp protease ATP-binding subunit clpX-like, mitochondrial	CLPX
128710	100300	109560	96171	171720	3	3	3	3.8	3.8	3.8	115.54	0	8.2817	35781000	2	O76039	O76039	Cyclin-dependent kinase-like 5	CDKL5
527280	363710	339870	494020	855730	3	3	3	15.6	15.6	15.6	37.84	0	9.2769	43870000	7	O76071	O76071	Probable cytosolic iron-sulfur protein assembly protein CIAO1	CIAO1
1784300	1109800	979870	1481900	1408800	8	8	8	15.9	15.9	15.9	74.605	0	62.041	216470000	28	O76094	O76094	Signal recognition particle subunit SRP72	SRP72
48452	30191	57251	45685	70156	1	1	1	1	1	1	133.07	0.0026882	3.771	11832000	0	O94761	O94761	ATP-dependent DNA helicase Q4	RECQL4
306770	249440	219470	267470	336620	5	5	5	7.2	7.2	7.2	108.86	0	24.721	77267000	12	O94762	O94762	ATP-dependent DNA helicase Q5	RECQL5
658560	403260	410220	588910	601090	2	2	2	10.7	10.7	10.7	37.121	0.00035075	7.1081	37269000	2	O94766	O94766	Galactosylgalactosylxylosylprotein 3-beta-glucuronosyltransferase 3	B3GAT3
913120	595440	601910	793370	641390	9	9	7	16.9	16.9	13.5	75.022	0	32.805	141810000	18	O94776;Q13330	O94776	Metastasis-associated protein MTA2	MTA2
295510	303790	338840	434030	468480	4	4	3	6.6	6.6	5.1	100.47	0	23.946	57060000	15	O94806;Q15139	O94806	Serine/threonine-protein kinase D3	PRKD3
431960	283600	296510	335940	307420	8	3	3	16.7	6	6	76.93	0	11.811	67873000	7	O94808	O94808	Glutamine--fructose-6-phosphate aminotransferase [isomerizing] 2	GFPT2
215800	155500	189940	146300	191530	3	3	3	5.4	5.4	5.4	67.454	0	8.5297	28771000	5	O94826	O94826	Mitochondrial import receptor subunit TOM70	TOMM70A
78166000	48332000	49008000	84080000	80400000	16	16	16	40.1	40.1	40.1	66.194	0	266.04	5099800000	147	O94842;O15405;O94900;Q96NM4	O94842	TOX high mobility group box family member 4	TOX4
166250	87223	86924	135960	96334	4	4	4	4.3	4.3	4.3	126.69	0	10.375	34362000	4	O94851;Q7RTP6	O94851	Protein-methionine sulfoxide oxidase MICAL2	MICAL2
1051400	1008300	1012600	958820	819810	6	6	6	7.3	7.3	7.3	113.01	0	26.885	174640000	18	O94855	O94855	Protein transport protein Sec24D	SEC24D
359730	68230	115030	131400	89935	5	5	5	7.6	7.6	7.6	89.594	0	11.271	35159000	7	O94874	O94874	E3 UFM1-protein ligase 1	UFL1
12328000	9430400	9253700	13286000	12591000	28	28	28	31.9	31.9	31.9	124.11	0	210.2	2958300000	160	O94875;Q9BX66	O94875	Sorbin and SH3 domain-containing protein 2	SORBS2
393990	244420	204750	278670	188150	2	2	2	5.4	5.4	5.4	72.082	0	18.482	41919000	6	O94876	O94876	Transmembrane and coiled-coil domains protein 1	TMCC1
21541000	12769000	12769000	14309000	14151000	43	43	43	53.9	53.9	53.9	106.92	0	323.31	4230200000	176	O94906	O94906	Pre-mRNA-processing factor 6	PRPF6
20022000	13827000	13676000	22017000	21465000	54	54	54	48.1	48.1	48.1	173.05	0	323.31	7371500000	280	O94913	O94913	Pre-mRNA cleavage complex 2 protein Pcf11	PCF11
697040	292790	336500	481860	554830	4	4	4	10.5	10.5	10.5	73.46	0	20.364	80343000	10	O94925	O94925	Glutaminase kidney isoform, mitochondrial	GLS
73485	73826	31578	79520	100270	2	2	2	1.4	1.4	1.4	121.9	0.0027011	3.8613	15782000	2	O94953;O75164	O94953;O75164	Lysine-specific demethylase 4B;Lysine-specific demethylase 4A	KDM4B;KDM4A
606140	269740	320790	534920	446870	3	3	3	7.7	7.7	7.7	69.413	0	12.117	56640000	1	O94955	O94955	Rho-related BTB domain-containing protein 3	RHOBTB3
304200	192690	203870	264420	264330	5	5	5	6.9	6.9	6.9	101.95	0	13.607	49180000	8	O94967	O94967	WD repeat-containing protein 47	WDR47
536430	198550	193170	461830	322200	11	5	5	17.3	8.7	8.7	103.96	0	8.359	80472000	1	O94973	O94973	AP-2 complex subunit alpha-2	AP2A2
1524800	970690	770840	1377800	757730	7	7	7	7.3	7.3	7.3	133.01	0	25.862	243080000	22	O94979	O94979	Protein transport protein Sec31A	SEC31A
54023000	30760000	31428000	46373000	48600000	17	17	17	54.3	54.3	54.3	40.623	0	203.94	2323000000	84	O94992;Q96MH2	O94992	Protein HEXIM1	HEXIM1
2298300	1955000	1831100	3534000	1862800	2	2	2	10.6	10.6	10.6	32.011	0	14.383	91849000	8	O95070	O95070	Protein YIF1A	YIF1A
21622000	15392000	16528000	22432000	21924000	19	16	16	23.4	21.1	21.1	125.87	0	233.94	2349600000	115	O95104	O95104	Splicing factor, arginine/serine-rich 15	SCAF4
1627900	657990	0	954910	801150	2	2	2	27.3	27.3	27.3	15.489	0.00032755	5.5862	32336000	5	O95139	O95139	NADH dehydrogenase [ubiquinone] 1 beta subcomplex subunit 6	NDUFB6
606520	373040	248650	452320	486140	6	6	6	12.2	12.2	12.2	86.401	0	26.15	84500000	18	O95140	O95140	Mitofusin-2	MFN2
1905500	1059300	965590	1984900	1867600	3	3	3	28.8	28.8	28.8	22.255	0	18.834	93394000	8	O95147	O95147	Dual specificity protein phosphatase 14	DUSP14
669230	321510	374280	354140	544240	3	3	3	12.3	12.3	12.3	34.114	0.00032342	5.2469	24897000	2	O95159	O95159	Zinc finger protein-like 1	ZFPL1
1675400	970320	923950	1288400	1333000	19	19	19	22.4	22.4	22.4	150.25	0	90.201	365270000	40	O95163	O95163	Elongator complex protein 1	IKBKAP
1045700	648010	634110	942800	873900	1	1	1	10.1	10.1	10.1	15.208	0.0055217	3.3858	24867000	5	O95168	O95168	NADH dehydrogenase [ubiquinone] 1 beta subcomplex subunit 4	NDUFB4
162080	82322	98268	68390	106860	3	3	3	4.6	4.6	4.6	83.353	0.000344	6.5821	19681000	1	O95202	O95202	LETM1 and EF-hand domain-containing protein 1, mitochondrial	LETM1
45518000	33389000	31706000	42122000	39852000	13	13	13	29.9	29.9	29.9	51.466	0	233.79	3659200000	77	O95232	O95232	Luc7-like protein 3	LUC7L3
288790	206560	209220	257330	304630	6	6	6	8.2	8.2	8.2	100.28	0	19.167	58261000	6	O95235	O95235	Kinesin-like protein KIF20A	KIF20A
3347400	2097600	2112100	2753400	2497700	22	22	22	23.5	23.5	23.5	139.88	0	213.76	781310000	72	O95239;Q2VIQ3;Q9Y496;Q6ZMV9	O95239	Chromosome-associated kinesin KIF4A	KIF4A
3215200	1944200	2050200	2656000	2660100	38	38	37	30.6	30.6	30	208.44	0	212.07	1114800000	104	O95248	O95248	Myotubularin-related protein 5	SBF1
176810	34355	49426	147180	92352	1	1	1	6	6	6	28.612	0.00033898	6.1837	8001900	4	O95249	O95249	Golgi SNAP receptor complex member 1	GOSR1
1407000	872010	881140	1197500	1062600	6	6	6	14.7	14.7	14.7	70.642	0	50.635	151770000	23	O95251	O95251	Histone acetyltransferase KAT7	KAT7
487090	420270	454760	601750	540410	6	6	6	12.1	12.1	12.1	98.978	0	34.981	97667000	13	O95263;O60658	O95263	High affinity cAMP-specific and IBMX-insensitive 3,5-cyclic phosphodiesterase 8B	PDE8B
4341800	2137100	2011500	3071600	2987600	7	6	6	30.5	30.5	30.5	27.228	0	31.189	189140000	18	O95292	O95292	Vesicle-associated membrane protein-associated protein B/C	VAPB
0	180850	280720	301210	0	1	1	1	15.4	15.4	15.4	14.874	0.00033875	6.1728	6102200	0	O95295	O95295	SNARE-associated protein Snapin	SNAPIN
12259000	6992800	7439500	10682000	10026000	9	9	9	29.3	29.3	29.3	40.75	0	71.309	853190000	35	O95299	O95299	NADH dehydrogenase [ubiquinone] 1 alpha subcomplex subunit 10, mitochondrial	NDUFA10
216120	0	0	0	121770	1	1	1	10.9	10.9	10.9	27.547	0.0027084	3.9101	4392500	2	O95336	O95336	6-phosphogluconolactonase	PGLS
651670	465040	324480	451530	541350	5	5	4	12.5	12.5	10.3	69.5	0	16.057	77890000	7	O95340	O95340	Bifunctional 3-phosphoadenosine 5-phosphosulfate synthase 2;Sulfate adenylyltransferase;Adenylyl-sulfate kinase	PAPSS2
1066300	587300	549800	666220	702370	13	13	13	13.5	13.5	13.5	135.65	0	54.925	225040000	20	O95347	O95347	Structural maintenance of chromosomes protein 2	SMC2
2355500	1281000	1301200	1907300	1869000	7	7	7	20.2	20.2	20.2	52.356	0	31.81	182990000	20	O95363	O95363	Phenylalanine--tRNA ligase, mitochondrial	FARS2
671730	413220	457130	493200	368920	3	3	3	9.8	9.8	9.8	61.438	0	13.745	40871000	2	O95365	O95365	Zinc finger and BTB domain-containing protein 7A	ZBTB7A
1455000	854010	783070	1063600	940030	2	2	2	22.1	22.1	22.1	24.737	0	15.145	61148000	3	O95372	O95372	Acyl-protein thioesterase 2	LYPLA2
1776300	917140	1086200	1380900	1260500	13	13	13	17.3	17.3	17.3	119.52	0	70.459	256840000	22	O95373	O95373	Importin-7	IPO7
7874300	5008600	5181600	8262400	7589700	15	15	15	38.2	38.2	38.2	68.386	0	179.66	1153200000	60	O95391	O95391	Pre-mRNA-splicing factor SLU7	SLU7
562190	280250	356240	392120	362830	4	4	4	13.5	13.5	13.5	59.851	0	18.257	56655000	10	O95394	O95394	Phosphoacetylglucosamine mutase	PGM3
19303000	10451000	0	0	16446000	1	1	1	6.5	6.5	6.5	14.295	0.0063001	3.1975	323400000	5	O95399	O95399	Urotensin-2	UTS2
22351000	16359000	15469000	20076000	18116000	12	12	12	54.5	54.5	54.5	37.646	0	134.72	1293200000	57	O95400	O95400	CD2 antigen cytoplasmic tail-binding protein 2	CD2BP2
1551500	705300	1110100	2330700	2060100	2	2	2	5.5	5.5	5.5	55.005	0	8.0259	77576000	7	O95409	O95409	Zinc finger protein ZIC 2	ZIC2
24645000	17074000	16541000	29222000	26955000	13	13	13	51.4	51.4	51.4	49.593	0	147.4	1373300000	75	O95429	O95429	BAG family molecular chaperone regulator 4	BAG4
7191500	3455800	3762300	6215200	6347700	8	8	8	39.1	39.1	39.1	38.274	0	80.417	593400000	24	O95433	O95433	Activator of 90 kDa heat shock protein ATPase homolog 1	AHSA1
67892	43668	57613	89666	95284	1	1	1	2	2	2	73.45	0.0041056	3.5193	10270000	0	O95453	O95453	Poly(A)-specific ribonuclease PARN	PARN
235530	195950	686810	779290	651600	2	2	2	9	9	9	32.854	0.00033864	6.1711	38238000	4	O95456	O95456	Proteasome assembly chaperone 1	PSMG1
136900	62777	61869	119210	109110	3	3	3	3.5	3.5	3.5	121.85	0.00032808	5.608	28412000	3	O95466	O95466	Formin-like protein 1	FMNL1
13410000	8079900	8061900	9998400	9227100	15	15	15	32.2	32.2	32.2	63.523	0	104.62	1219400000	80	O95470	O95470	Sphingosine-1-phosphate lyase 1	SGPL1
4170000	3025300	2889500	4071800	3999900	19	18	18	23.5	22.8	22.8	119.75	0	109.01	599170000	73	O95486	O95486	Protein transport protein Sec24A	SEC24A
8630900	5941000	6151600	8271700	7828600	30	30	29	35.3	35.3	34.6	137.42	0	250.69	1215200000	109	O95487	O95487	Protein transport protein Sec24B	SEC24B
27814000	15166000	16380000	19059000	18592000	29	29	27	53.1	53.1	49	80.419	0	282.28	3007300000	136	O95573	O95573	Long-chain-fatty-acid--CoA ligase 3	ACSL3
2549100	1750600	1728200	2307600	2735900	4	4	4	26.9	26.9	26.9	26.499	0	16.859	155000000	10	O95619	O95619	YEATS domain-containing protein 4	YEATS4
880800	169010	191840	168170	498830	4	4	4	8.9	8.9	8.9	63.509	0	11.173	45808000	3	O95628	O95628	CCR4-NOT transcription complex subunit 4	CNOT4
22360000	14698000	15719000	19665000	19831000	9	9	9	51.3	51.3	51.3	30.255	0	59.619	1476400000	60	O95639;A6NMK7	O95639	Cleavage and polyadenylation specificity factor subunit 4	CPSF4
496290	355770	376520	522000	505460	2	2	2	9.5	9.5	9.5	25.424	0.005485	3.3022	20304000	2	O95707	O95707	Ribonuclease P protein subunit p29	POP4
109930	46771	7453.2	68586	54763	2	2	2	0.5	0.5	0.5	527.22	0.0076487	3.0408	63825000	4	O95714;Q9BVR0	O95714;Q9BVR0	E3 ubiquitin-protein ligase HERC2;Putative HERC2-like protein 3	HERC2;HERC2P3
508060	309590	315630	460470	412460	3	3	3	5.7	5.7	5.7	58.022	0	9.6973	50155000	8	O95747	O95747	Serine/threonine-protein kinase OSR1	OXSR1
142940	102690	80652	175250	144100	5	3	3	8.8	5.2	5.2	94.511	0	9.9157	33573000	3	O95757	O95757	Heat shock 70 kDa protein 4L	HSPA4L
3264700	2536000	2656100	2828000	3499400	3	3	3	46.9	46.9	46.9	10.403	0	12.098	103490000	7	O95777	O95777	U6 snRNA-associated Sm-like protein LSm8	LSM8
2941100	1941000	1967200	2401700	2238400	18	18	12	26	26	17.8	107.54	0	120.67	608940000	53	O95782	O95782	AP-2 complex subunit alpha-1	AP2A1
1672600	986950	867460	1215200	1316900	14	14	14	14.1	14.1	14.1	178.67	0	78.942	460500000	54	O95785	O95785	Protein Wiz	WIZ
2505700	1725700	2346300	4811900	80476	2	2	2	5.9	5.9	5.9	63.182	0.00032436	5.3553	344100000	2	O95793	O95793	Double-stranded RNA-binding protein Staufen homolog 1	STAU1
590610	240600	264880	519980	468730	3	3	3	8.5	8.5	8.5	44.678	0	8.2684	45866000	9	O95801	O95801	Tetratricopeptide repeat protein 4	TTC4
3166200	1756500	1743300	2215800	1763500	4	4	4	29.9	29.9	29.9	23.772	0	22.657	149030000	7	O95816	O95816	BAG family molecular chaperone regulator 2	BAG2
7045900	4210900	3771600	6439300	5930100	16	16	16	47.8	47.8	47.8	61.594	0	116.52	767140000	61	O95817	O95817	BAG family molecular chaperone regulator 3	BAG3
22464000	13211000	13908000	19495000	17444000	41	41	28	41.6	41.6	32.3	142.1	0	313.86	4585600000	192	O95819	O95819	Mitogen-activated protein kinase kinase kinase kinase 4	MAP4K4
6253900	3317600	3283400	4614400	4429000	16	16	16	38.2	38.2	38.2	66.9	0	81.271	656950000	47	O95831	O95831	Apoptosis-inducing factor 1, mitochondrial	AIFM1
2187500	1379400	1386700	1964200	2073700	16	16	14	18.9	18.9	16.2	126.87	0	95.618	440580000	40	O95835	O95835	Serine/threonine-protein kinase LATS1	LATS1
6242200	3659500	4014600	4878200	4769300	8	8	8	21.2	21.2	21.2	52.259	0	40.558	424150000	25	O95864	O95864	Fatty acid desaturase 2	FADS2
312440	61501	121510	193840	188430	2	2	2	3.8	3.8	3.8	63.243	0.00033704	6.1119	25454000	3	O95870	O95870	Abhydrolase domain-containing protein 16A	ABHD16A
449980	209410	281460	345250	348770	4	4	4	13.9	13.9	13.9	36.694	0.0003601	7.8768	34332000	3	O95900	O95900	Probable tRNA pseudouridine synthase 2	TRUB2
185880	160720	150410	172980	146380	3	3	3	6.2	6.2	6.2	72.757	0	11.768	22042000	5	O95905	O95905	Protein SGT1	ECD
43718000	27638000	24566000	47937000	47188000	12	12	12	58	58	58	28.722	0	212.81	1719400000	56	O95926	O95926	Pre-mRNA-splicing factor SYF2	SYF2
3464700	2310500	2272500	3182000	3241100	20	20	19	26.5	26.5	25.2	96.661	0	85.395	665660000	60	O95985	O95985	DNA topoisomerase 3-beta-1	TOP3B
2502000	1320000	1187400	2108800	1943700	3	3	3	20.9	20.9	20.9	20.776	0	15.625	99682000	7	O96000	O96000	NADH dehydrogenase [ubiquinone] 1 beta subcomplex subunit 10	NDUFB10
92445	57480	0	66034	0	1	1	1	2.2	2.2	2.2	76.096	0.0054882	3.3097	5399000	1	O96005	O96005	Cleft lip and palate transmembrane protein 1	CLPTM1
16006000	9491300	9993100	12865000	11394000	16	16	16	46.2	46.2	46.2	64.071	0	179.26	1374200000	86	O96013;Q9NQU5;Q9P286	O96013	Serine/threonine-protein kinase PAK 4	PAK4
14145000	7861700	10032000	11468000	11651000	13	13	13	49.4	49.4	49.4	47.46	0	164.72	992820000	55	O96019;O94805	O96019	Actin-like protein 6A	ACTL6A
17190000	5911000	5716500	10705000	10428000	16	16	15	60.2	60.2	56.6	36.688	0	82.91	899110000	68	P00338	P00338	L-lactate dehydrogenase A chain	LDHA
480230	201620	267510	371360	348410	3	3	3	6.8	6.8	6.8	61.397	0	13.598	51743000	8	P00367;P49448	P00367;P49448	Glutamate dehydrogenase 1, mitochondrial;Glutamate dehydrogenase 2, mitochondrial	GLUD1;GLUD2
206510	177760	190330	396580	268160	2	2	2	9.6	9.6	9.6	34.234	0	8.6241	17351000	3	P00387	P00387	NADH-cytochrome b5 reductase 3;NADH-cytochrome b5 reductase 3 membrane-bound form;NADH-cytochrome b5 reductase 3 soluble form	CYB5R3
2631500	1691300	1616600	1982900	1926200	5	5	5	14.9	14.9	14.9	56.256	0	21.673	216670000	10	P00390	P00390	Glutathione reductase, mitochondrial	GSR
1688400	632140	636400	1247500	1017800	1	1	1	4.4	4.4	4.4	25.565	0.0026818	3.7411	31333000	4	P00403	P00403	Cytochrome c oxidase subunit 2	MT-CO2
2479100	1495400	1421000	1157100	1452900	6	6	6	30.7	30.7	30.7	24.579	0	20.6	104070000	11	P00492	P00492	Hypoxanthine-guanine phosphoribosyltransferase	HPRT1
933380	494380	476100	615440	627830	6	6	6	9	9	9	122.87	0	26.516	173090000	15	P00519	P00519	Tyrosine-protein kinase ABL1	ABL1
209540	143720	154990	173430	140210	6	6	6	6.4	6.4	6.4	134.28	0	14.78	48492000	6	P00533	P00533	Epidermal growth factor receptor	EGFR
2201600	781710	722580	1469100	1284300	7	7	7	24.2	24.2	24.2	44.614	0	39.134	161480000	23	P00558;P07205	P00558	Phosphoglycerate kinase 1	PGK1
9020700	5204700	5880900	9088600	8297600	1	1	1	4.4	4.4	4.4	24.817	0.0003465	6.7567	74985000	5	P00846	P00846	ATP synthase subunit a	MT-ATP6
1628800	1185600	946450	1609800	1395200	7	7	7	25	25	25	46.53	0	43.897	142080000	18	P00966	P00966	Argininosuccinate synthase	ASS1
699650	386380	527970	632070	571550	4	4	4	15.8	15.8	15.8	46.028	0	18.543	45082000	11	P00973	P00973	2-5-oligoadenylate synthase 1	OAS1
6152500	3681300	3381900	4478400	4575200	6	6	2	45	45	12.7	21.229	0	33.958	222690000	13	P01111	P01111	GTPase NRas	NRAS
7654500	13200000	11015000	11167000	10778000	1	1	1	16.2	16.2	16.2	12.947	0.00035958	7.771	376700000	6	P0DP03;P01772;P01768	P0DP03;P01772;P01768	Ig heavy chain V-III region KOL;Ig heavy chain V-III region CAM
12032000	6624100	7313600	8811400	9451600	10	10	3	34.2	34.2	10.1	40.908	0	72.185	840420000	41	P01891;P10316;P01892;P16190;P30459;P16189	P01891;P10316;P01892;P16190	HLA class I histocompatibility antigen, A-68 alpha chain;HLA class I histocompatibility antigen, A-69 alpha chain;HLA class I histocompatibility antigen, A-2 alpha chain;HLA class I histocompatibility antigen, A-33 alpha chain	HLA-A
15908000	8845600	9257600	11852000	10972000	28	28	27	49.5	49.5	48.3	74.139	0	223.7	2330300000	133	P02545	P02545	Prelamin-A/C;Lamin-A/C	LMNA
641790	222140	226750	446890	324060	6	6	6	9.6	9.6	9.6	84.87	0	19.072	74465000	10	P02786	P02786	Transferrin receptor protein 1;Transferrin receptor protein 1, serum form	TFRC
13458000	3037000	6895400	5442500	12876000	2	2	2	29.4	29.4	29.4	7.9916	0	12.171	166830000	20	P03928	P03928	ATP synthase protein 8	MT-ATP8
181100	114380	109750	169480	163470	4	1	1	8.5	3.5	3.5	73.051	0	9.6841	27312000	4	P04049	P04049	RAF proto-oncogene serine/threonine-protein kinase	RAF1
1580000	346630	288460	678770	529100	3	3	3	17.3	17.3	17.3	39.42	0	13.963	75305000	7	P04075	P04075	Fructose-bisphosphate aldolase A	ALDOA
2192700	1280100	1349900	1881300	1948400	2	2	2	36.7	36.7	36.7	11.139	0	13.185	43262000	4	P04080	P04080	Cystatin-B	CSTB
511580	256890	180250	359220	309150	3	3	3	10.1	10.1	10.1	38.714	0.00035894	7.7174	30725000	2	P04083	P04083	Annexin A1	ANXA1
257300	118300	200430	214310	192760	3	3	3	5.1	5.1	5.1	85.658	0	9.0432	36374000	2	P04150	P04150	Glucocorticoid receptor	NR3C1
2812700	2117000	1975100	1641400	1303300	1	1	1	4.7	4.7	4.7	27.661	0	13.484	88645000	5	P04156	P04156	Major prion protein	PRNP
3049200	1528500	1564600	2382400	2322200	8	8	8	34.2	34.2	34.2	48.534	0	36.382	173550000	28	P04181	P04181	Ornithine aminotransferase, mitochondrial;Ornithine aminotransferase, hepatic form;Ornithine aminotransferase, renal form	OAT
926990	682920	683890	970510	894630	3	3	3	19.2	19.2	19.2	25.468	0	14.833	49907000	12	P04183	P04183	Thymidine kinase, cytosolic	TK1
26287000	12365000	12832000	21070000	20921000	13	13	13	59.7	59.7	59.7	36.053	0	137.4	1589100000	68	P04406;O14556	P04406	Glyceraldehyde-3-phosphate dehydrogenase	GAPDH
3800300	2258100	2166500	3486300	3341400	5	5	5	26.1	26.1	26.1	28.315	0	21.953	165580000	12	P04632	P04632	Calpain small subunit 1	CAPNS1
4422400	2330200	2555400	4391300	4111200	5	5	5	39	39	39	22.782	0	18.776	213730000	17	P04792	P04792	Heat shock protein beta-1	HSPB1
17692000	10203000	9945700	13532000	12678000	21	21	21	45.6	45.6	45.6	68.569	0	163.82	2305800000	89	P04843	P04843	Dolichyl-diphosphooligosaccharide--protein glycosyltransferase subunit 1	RPN1
8079700	3700600	4338200	5843800	5125200	13	13	13	33.1	33.1	33.1	69.283	0	124.33	595930000	56	P04844	P04844	Dolichyl-diphosphooligosaccharide--protein glycosyltransferase subunit 2	RPN2
2499400	1383800	1381800	1322700	1610800	4	4	2	13.8	13.8	7.3	40.45	0	11.989	139370000	6	P04899;P63096;P09471;P11488;P19087;A8MTJ3;P38405;P63092;Q5JWF2	P04899;P63096;P09471	Guanine nucleotide-binding protein G(i) subunit alpha-2;Guanine nucleotide-binding protein G(i) subunit alpha-1;Guanine nucleotide-binding protein G(o) subunit alpha	GNAI2;GNAI1;GNAO1
5991800	3147500	2953100	3382300	3890200	21	21	20	28.1	28.1	26.8	112.89	0	146.87	871420000	65	P05023;P13637;P50993;Q13733;P54707	P05023	Sodium/potassium-transporting ATPase subunit alpha-1	ATP1A1
1593400	960310	1172800	1431700	1337200	3	3	3	17.2	17.2	17.2	35.061	0	12.457	97431000	8	P05026	P05026	Sodium/potassium-transporting ATPase subunit beta-1	ATP1B1
63997	52778	63895	57467	77995	3	1	1	4.4	2.7	2.7	56.381	0.0097493	2.889	6954900	0	P05091	P05091	Aldehyde dehydrogenase, mitochondrial	ALDH2
137400000	65944000	65708000	99249000	95440000	22	9	9	50.7	19.8	19.8	32.852	0	86.533	8811000000	91	P05141;Q9H0C2	P05141	ADP/ATP translocase 2;ADP/ATP translocase 2, N-terminally processed	SLC25A5
3146100	1552600	1417200	2541200	2901300	4	4	4	23	23	23	17.887	0	14.421	104030000	10	P05161	P05161	Ubiquitin-like protein ISG15	ISG15
12614000	7493000	8069400	10521000	9322500	17	17	17	63.2	63.2	63.2	36.112	0	114.24	1056400000	56	P05198	P05198	Eukaryotic translation initiation factor 2 subunit 1	EIF2S1
18285000	10114000	4816100	8184400	6885800	1	1	1	16.7	16.7	16.7	9.3926	0.0003201	5.0085	144860000	6	P05204	P05204	Non-histone chromosomal protein HMG-17	HMGN2
104260000	91501000	95753000	109400000	116140000	6	5	5	95.6	80.7	80.7	11.514	0	101.95	1551200000	28	P05386	P05386	60S acidic ribosomal protein P1	RPLP1
83128000	55091000	70102000	87301000	115020000	7	7	6	88.7	88.7	73.9	11.665	0	87.921	2053200000	63	P05387	P05387	60S acidic ribosomal protein P2	RPLP2
31638000	21626000	20645000	32250000	31300000	12	12	12	46.1	46.1	46.1	34.273	0	104.41	1787000000	69	P05388;Q8NHW5	P05388;Q8NHW5	60S acidic ribosomal protein P0;60S acidic ribosomal protein P0-like	RPLP0;RPLP0P6
172550	76530	87590	0	105570	2	2	2	8.5	8.5	8.5	44.395	0.00034953	7.0104	8844900	2	P05423	P05423	DNA-directed RNA polymerase III subunit RPC4	POLR3D
2377700	1694200	1649800	2980200	2616100	8	8	8	23.8	23.8	23.8	46.836	0	28.968	249000000	26	P05455	P05455	Lupus La protein	SSB
72263	0	0	43535	0	1	1	1	1.4	1.4	1.4	88.414	0.00032362	5.2535	3821400	2	P05556	P05556	Integrin beta-1	ITGB1
158960000	74243000	71286000	114540000	115150000	33	32	31	78.1	76.5	74.4	48.057	0	323.31	12820000000	287	P05783;CON__P05784;CON__H-INV:HIT000015463;CON__Q92764;CON__Q497I4;Q92764	P05783	Keratin, type I cytoskeletal 18	KRT18
2865200	1366300	1409600	2073400	2275000	1	1	1	12.6	12.6	12.6	12.203	0.00031949	4.9628	29969000	0	P06454	P06454	Prothymosin alpha;Prothymosin alpha, N-terminally processed;Thymosin alpha-1	PTMA
12030000	6791900	6944000	10739000	10310000	16	15	14	66.7	64	60.3	34.095	0	72.896	889480000	65	P06493;Q00526	P06493	Cyclin-dependent kinase 1	CDK1
13589000	7041500	7196300	11633000	10556000	23	23	23	71.1	71.1	71.1	56.559	0	277.6	1450500000	109	P06576	P06576	ATP synthase subunit beta, mitochondrial	ATP5B
17143000	9093900	5791600	9074500	6638000	3	3	3	35.6	35.6	35.6	10.18	0	19.963	238700000	17	P06703	P06703	Protein S100-A6	S100A6
52146000	36222000	33943000	45513000	41312000	10	10	10	44.2	44.2	44.2	25.097	0	95.872	2300500000	64	P06730;A6NMX2	P06730	Eukaryotic translation initiation factor 4E	EIF4E
62016000	35729000	36030000	54452000	49277000	22	22	22	65.7	65.7	65.7	47.168	0	246.21	5225100000	148	P06733;P13929;P09104	P06733	Alpha-enolase	ENO1
29338	19309	17868	93677	74553	2	2	1	2.4	2.4	1.4	97.147	0.00062247	4.5314	11972000	0	P06737;P11216	P06737;P11216	Glycogen phosphorylase, liver form;Glycogen phosphorylase, brain form	PYGL;PYGB
830870	341370	198010	696100	678230	5	5	5	12.5	12.5	12.5	63.146	0	23.893	65870000	16	P06744;CON__Q3ZBD7	P06744	Glucose-6-phosphate isomerase	GPI
101130000	72248000	68225000	104950000	102320000	11	11	11	44.9	44.9	44.9	32.575	0	235.06	5386400000	100	P06748	P06748	Nucleophosmin	NPM1
2791600	1676800	1637900	1695200	1992400	5	5	5	13.9	13.9	13.9	53.162	0	40.629	186080000	17	P06858	P06858	Lipoprotein lipase	LPL
5911500	3011700	3122000	6401100	6361700	6	2	2	41.3	7.9	7.9	13.92	0.00032927	5.7118	173660000	7	Q16778;P33778;P23527;P06899;Q8N257;Q6DRA6;Q6DN03	Q16778;P33778;P23527;P06899;Q8N257	Histone H2B type 2-E;Histone H2B type 1-B;Histone H2B type 1-O;Histone H2B type 1-J;Histone H2B type 3-B	HIST2H2BE;HIST1H2BB;HIST1H2BO;HIST1H2BJ;HIST3H2BB
776960	486170	446160	564080	520220	4	4	4	13.6	13.6	13.6	44.002	0	13.226	58665000	10	P07093	P07093	Glia-derived nexin	SERPINE2
781550	295060	287940	497750	461210	4	4	4	10.1	10.1	10.1	52.948	0	12.592	51117000	6	P07099	P07099	Epoxide hydrolase 1	EPHX1
7192400	1517900	2435600	4363000	4632700	10	9	9	29.6	26	26	36.638	0	42.571	342410000	21	P07195;Q6ZMR3;P07864	P07195	L-lactate dehydrogenase B chain	LDHB
3705700	2711500	2635700	4354800	4570900	16	16	16	43.5	43.5	43.5	57.116	0	163.65	629250000	59	P07237	P07237	Protein disulfide-isomerase	P4HB
276220000	214790000	209280000	252530000	242710000	32	32	32	78.5	78.5	78.5	38.604	0	323.31	26302000000	309	P07355;A6NMY6	P07355;A6NMY6	Annexin A2;Putative annexin A2-like protein	ANXA2;ANXA2P2
150010000	90507000	96149000	139700000	126630000	25	6	5	62.8	19.6	16.2	49.67	0	211.09	11457000000	125	P07437;A6NNZ2	P07437	Tubulin beta chain	TUBB
130590	38256	97914	137360	98169	2	2	2	3.2	3.2	3.2	63.111	0.0018187	4.0533	13562000	1	P07686	P07686	Beta-hexosaminidase subunit beta;Beta-hexosaminidase subunit beta chain B;Beta-hexosaminidase subunit beta chain A	HEXB
1993900	1128600	1118100	1317100	1230000	3	3	3	20	20	20	19.608	0	8.5885	81452000	8	P07741	P07741	Adenine phosphoribosyltransferase	APRT
1014600	513490	564350	668920	479510	14	14	14	14	14	14	170.59	0	57.209	243070000	25	P07814	P07814	Bifunctional glutamate/proline--tRNA ligase;Glutamate--tRNA ligase;Proline--tRNA ligase	EPRS
1616900	636180	622470	1330600	1242700	20	9	9	28	14.6	14.6	84.659	0	33.763	185260000	22	P07900;Q58FG0;Q14568;Q58FG1	P07900	Heat shock protein HSP 90-alpha	HSP90AA1
21518000	13147000	13611000	19926000	19738000	11	11	11	30.1	30.1	30.1	33.67	0	50.154	1495000000	42	P07910;P0DMR1;O60812;B7ZW38;B2RXH8;Q86SE5	P07910;P0DMR1;O60812;B7ZW38;B2RXH8	Heterogeneous nuclear ribonucleoproteins C1/C2;Heterogeneous nuclear ribonucleoprotein C-like 4;Heterogeneous nuclear ribonucleoprotein C-like 1;Heterogeneous nuclear ribonucleoprotein C-like 3;Heterogeneous nuclear ribonucleoprotein C-like 2	HNRNPC;HNRNPCL4;HNRNPCL1;HNRNPCL3;HNRNPCL2
2620700	1109900	1531400	1626000	1519000	2	2	2	29.7	29.7	29.7	10.739	0	8.1445	50442000	1	P07919	P07919	Cytochrome b-c1 complex subunit 6, mitochondrial	UQCRH
93857	0	49702	99868	95347	1	1	1	2.9	2.9	2.9	54.636	0.00091855	4.185	8469400	1	P07954	P07954	Fumarate hydratase, mitochondrial	FH
3156400	1688300	1780700	2647400	2346300	2	2	2	5.5	5.5	5.5	80.692	0	32.604	116190000	7	P08047	P08047	Transcription factor Sp1	SP1
16770000	10526000	10221000	11564000	10743000	8	8	3	47.2	47.2	24.9	22.006	0	126.17	478590000	38	P08134;P62745	P08134	Rho-related GTP-binding protein RhoC	RHOC
64426000	48549000	42188000	60367000	60743000	27	27	27	53	53	53	67.993	0	323.31	8011900000	183	P08195	P08195	4F2 cell-surface antigen heavy chain	SLC3A2
10731000	4772800	5097000	6871100	6597500	24	22	21	44.5	42.2	41	85.182	0	171.63	1158400000	73	P08237	P08237	ATP-dependent 6-phosphofructokinase, muscle type	PFKM
35009000	16071000	17544000	26708000	28049000	34	34	20	48.2	48.2	31.4	83.263	0	319	4318400000	170	P08238;Q58FF7	P08238	Heat shock protein HSP 90-beta	HSP90AB1
8647500	4390800	4411200	6559000	6527600	21	21	21	42.5	42.5	42.5	69.81	0	154.57	1007700000	72	P08240	P08240	Signal recognition particle receptor subunit alpha	SRPR
643790	396470	303030	317850	225510	4	4	4	7.8	7.8	7.8	64.369	0	11.028	58486000	7	P08243	P08243	Asparagine synthetase [glutamine-hydrolyzing]	ASNS
23706000	15381000	16594000	17146000	18377000	21	21	21	50	50	50	43.295	0	171.49	2006500000	100	P08559;P29803	P08559	Pyruvate dehydrogenase E1 component subunit alpha, somatic form, mitochondrial	PDHA1
6670000	2496500	2729300	5943400	5673600	5	5	5	28.6	28.6	28.6	35.422	0	63.902	376200000	21	P08574	P08574	Cytochrome c1, heme protein, mitochondrial	CYC1
50406000	52807000	39476000	63540000	72159000	13	10	10	56.9	53.8	53.8	25.486	0	127.89	2783900000	69	P08579	P08579	U2 small nuclear ribonucleoprotein B	SNRPB2
0	608480	909750	877980	992720	2	2	2	14.4	14.4	14.4	21.932	0.00035689	7.5857	44056000	3	P08590;P05976	P08590;P05976	Myosin light chain 3;Myosin light chain 1/3, skeletal muscle isoform	MYL3;MYL1
600900	603660	529820	849750	909490	7	7	7	7.4	7.4	7.4	139.09	0	29.504	213110000	26	P08603;Q03591;Q02985	P08603	Complement factor H	CFH
721450000	538620000	534470000	759060000	718070000	33	33	33	61.3	61.3	61.3	51.556	0	323.31	55619000000	482	P08621	P08621	U1 small nuclear ribonucleoprotein 70 kDa	SNRNP70
8603000	6349900	6257500	8016700	7667700	11	11	9	37.8	37.8	33.3	55.674	0	105.05	811680000	45	P08651	P08651	Nuclear factor 1 C-type	NFIC
58721000	26784000	26351000	45553000	43266000	37	34	34	76.8	73.4	73.4	53.651	0	323.31	6421600000	186	P08670;P17661;P41219;Q16352;P07196;P07197;P12036	P08670	Vimentin	VIM
343450000	254630000	247800000	361160000	323440000	11	11	11	60	60	60	15.55	0	219.6	7652400000	88	P08708	P08708	40S ribosomal protein S17	RPS17
522310	329130	259470	321470	460670	3	1	1	10.7	4.2	4.2	40.532	0.00032916	5.6879	28396000	5	P08754	P08754	Guanine nucleotide-binding protein G(k) subunit alpha	GNAI3
114660	27812	0	143000	138360	2	2	2	5.3	5.3	5.3	35.936	0.0035419	3.611	9324400	0	P08758	P08758	Annexin A5	ANXA5
61585000	36231000	36225000	57647000	53679000	15	15	15	63.7	63.7	63.7	32.854	0	159.32	3189800000	116	P08865	P08865	40S ribosomal protein SA	RPSA
2307400	1579600	1550900	2325900	2056700	5	5	5	23	23	23	38.632	0	24.104	157130000	11	P09001	P09001	39S ribosomal protein L3, mitochondrial	MRPL3
543560000	427940000	438050000	538420000	545060000	17	17	14	48.9	48.9	48.2	31.279	0	241.14	27423000000	350	P09012	P09012	U1 small nuclear ribonucleoprotein A	SNRPA
11083000	6398600	6458400	8444400	7350500	5	5	5	15.3	15.3	15.3	30.77	0	19.523	397350000	23	P09038	P09038	Fibroblast growth factor 2	FGF2
4369800	2972600	2853900	2649800	3224300	10	10	10	38.9	38.9	38.9	44.292	0	57.912	289270000	29	P09110	P09110	3-ketoacyl-CoA thiolase, peroxisomal	ACAA1
5611500	3102100	2819300	4204600	4861800	6	6	6	45.2	45.2	45.2	23.356	0	43.755	205990000	14	P09211	P09211	Glutathione S-transferase P	GSTP1
656340000	540550000	557260000	640810000	637090000	5	5	5	25.2	25.2	25.2	17.394	0	65.802	9096100000	73	P09234	P09234	U1 small nuclear ribonucleoprotein C	SNRPC
28280000	21886000	22771000	24003000	17194000	7	7	7	60	60	60	14.716	0	74.509	1027200000	49	P09382	P09382	Galectin-1	LGALS1
3443400	2122800	1905500	3366400	2960100	3	3	3	20.5	20.5	20.5	24.893	0	13.095	96587000	11	P09429;P26583;B2RPK0	P09429	High mobility group protein B1	HMGB1
13181000	8005900	7917900	10378000	9999000	16	16	16	41.6	41.6	41.6	47.578	0	158.29	1385500000	67	P09543	P09543	2,3-cyclic-nucleotide 3-phosphodiesterase	CNP
239110	413820	432560	525050	499730	2	2	2	12.8	12.8	12.8	32.818	0.00034855	6.9161	31654000	3	P09601	P09601	Heme oxygenase 1	HMOX1
505360	213910	389440	454810	445180	4	4	4	11	11	11	54.177	0	15.574	44191000	6	P09622	P09622	Dihydrolipoyl dehydrogenase, mitochondrial	DLD
136910000	77891000	77813000	112670000	115230000	17	16	16	46.8	46.8	46.8	38.746	0	323.31	9369300000	168	P09651;Q32P51	P09651;Q32P51	Heterogeneous nuclear ribonucleoprotein A1;Heterogeneous nuclear ribonucleoprotein A1, N-terminally processed;Heterogeneous nuclear ribonucleoprotein A1-like 2	HNRNPA1;HNRNPA1L2
160900000	117730000	127660000	168940000	159740000	18	18	18	74.1	74.1	74.1	28.415	0	318.85	7349700000	139	P09661	P09661	U2 small nuclear ribonucleoprotein A	SNRPA1
7776400	4982500	5096900	6363200	6304700	29	29	29	36.3	36.3	36.3	113.08	0	148.36	1556700000	125	P09874	P09874	Poly [ADP-ribose] polymerase 1	PARP1
293000	70918	85234	83271	118170	2	2	2	4.7	4.7	4.7	54.632	0.0003251	5.4212	17566000	1	P09913	P09913	Interferon-induced protein with tetratricopeptide repeats 2	IFIT2
656110	243730	342530	510040	569830	5	5	5	14.6	14.6	14.6	55.36	0	16.155	62700000	9	P09914	P09914	Interferon-induced protein with tetratricopeptide repeats 1	IFIT1
784720	287200	235680	397380	417210	1	1	1	7.1	7.1	7.1	39.455	0	9.2656	46688000	5	P09972	P09972	Fructose-bisphosphate aldolase C	ALDOC
163150000	84792000	82282000	131540000	125840000	6	6	4	53.9	53.9	46.9	13.509	0	71.339	2938000000	35	Q71UI9;P0C0S5;Q96QV6;P16104;Q8IUE6	Q71UI9;P0C0S5	Histone H2A.V;Histone H2A.Z	H2AFV;H2AFZ
8902300	5442500	5603300	9067000	8340700	10	10	10	28.8	28.8	28.8	51.391	0	50.286	859190000	34	P0CG12	P0CG12	Chromosome transmission fidelity protein 8 homolog isoform 2	CHTF8
452310	289500	321090	370370	417930	1	1	1	10.7	10.7	10.7	13.313	0.00091575	4.1487	11107000	5	P0CG13	P0CG13	Chromosome transmission fidelity protein 8 homolog	CHTF8
758470	445360	550340	624500	571440	1	1	1	10	10	10	16.445	0.00031211	4.5851	17701000	3	P0DI82;P0DI81	P0DI82;P0DI81	Trafficking protein particle complex subunit 2B;Trafficking protein particle complex subunit 2	TRAPPC2B;TRAPPC2
2461600	1386500	1500500	2475500	2472500	2	2	2	18.2	18.2	18.2	21.118	0	14.175	164750000	9	P0DI83	P0DI83	Ras-related protein Rab-34, isoform NARR	RAB34
126670000	81207000	83060000	117880000	111550000	35	30	17	65.8	61.3	36.5	70.051	0	323.31	16652000000	268	P0DMV9;P0DMV8	P0DMV9;P0DMV8	Heat shock 70 kDa protein 1B;Heat shock 70 kDa protein 1A	HSPA1B;HSPA1A
176760000	126550000	127810000	150490000	142450000	14	14	14	67.1	67.1	67.1	27.872	0	253.92	7964700000	124	P0DN76;Q01081;Q8WU68	P0DN76;Q01081	Splicing factor U2AF 35 kDa subunit	U2AF1
252970	82061	104990	120870	182170	3	3	3	10.7	10.7	10.7	60.586	0.00061996	4.4067	19320000	3	P0DN79;P35520	P0DN79;P35520	Cystathionine beta-synthase	CBS
15797000	10934000	12716000	20873000	20005000	9	9	9	80.5	80.5	80.5	16.837	0	171.8	722920000	34	P0DP25;P0DP24;P0DP23	P0DP25;P0DP24;P0DP23
1388600	1043900	1021100	1163600	1413600	11	11	11	14.4	14.4	14.4	167.78	0	85.495	247260000	26	P10070	P10070	Zinc finger protein GLI2	GLI2
34943	54377	71585	106610	33597	2	2	2	2.7	2.7	2.7	169.86	0.00031328	4.6296	16862000	1	P10071	P10071	Transcriptional activator GLI3;Transcriptional repressor GLI3R	GLI3
884230	570140	636310	655420	797480	6	6	6	12.8	12.8	12.8	60.67	0	35.547	102760000	10	P10155	P10155	60 kDa SS-A/Ro ribonucleoprotein	TROVE2
726770	515830	356440	519070	821550	3	3	1	17.9	17.9	5.5	23.48	0	12.011	44095000	6	P10301	P10301	Ras-related protein R-Ras	RRAS
1947000	1010000	1247400	1946100	1639900	12	12	9	26.9	26.9	21.6	67.585	0	46.341	233710000	27	P10398;P15056	P10398	Serine/threonine-protein kinase A-Raf	ARAF
10621000	637140	612690	10980000	1072800	9	2	2	26.9	9.6	9.6	21.865	0	13.942	239230000	7	P10412;P22492	P10412	Histone H1.4	HIST1H1E
158570	213260	231060	311460	282930	2	2	2	5.3	5.3	5.3	45.571	0	8.7856	22748000	5	P24468;P10589;P10588	P24468;P10589;P10588	COUP transcription factor 2;COUP transcription factor 1;Nuclear receptor subfamily 2 group F member 6	NR2F2;NR2F1;NR2F6
25014000	20015000	18053000	27261000	28915000	5	5	5	49.5	49.5	49.5	11.737	0	24.839	834810000	21	P10599	P10599	Thioredoxin	TXN
218910	115790	162270	191530	209480	1	1	1	2.7	2.7	2.7	54.465	0.0027003	3.8598	16164000	1	P10619	P10619	Lysosomal protective protein;Lysosomal protective protein 32 kDa chain;Lysosomal protective protein 20 kDa chain	CTSA
1238000	636440	904080	761930	376540	1	1	1	9	9	9	17.598	0.00032031	5.0207	19585000	2	P10620	P10620	Microsomal glutathione S-transferase 1	MGST1
99960000	58917000	59214000	78153000	74098000	36	36	36	66	66	66	61.054	0	323.31	12221000000	314	P10809	P10809	60 kDa heat shock protein, mitochondrial	HSPD1
2998000	1893800	2032900	2118200	2497200	7	7	7	20	20	20	52.494	0	29.439	219260000	18	P10909	P10909	Clusterin;Clusterin beta chain;Clusterin alpha chain	CLU
127020000	85394000	87762000	119720000	119690000	35	34	34	54.4	54.4	54.4	72.332	0	323.31	17267000000	354	P11021	P11021	78 kDa glucose-regulated protein	HSPA5
333720000	216100000	220700000	307560000	291920000	43	43	34	64.6	64.6	59.1	70.897	0	323.31	45210000000	519	P11142;P54652	P11142	Heat shock cognate 71 kDa protein	HSPA8
3205800	1565100	1547600	1221500	1145500	3	3	3	10	10	10	54.083	0	15.125	112910000	9	P11166	P11166	Solute carrier family 2, facilitated glucose transporter member 1	SLC2A1
1491600	1039100	958970	1374400	1150200	8	8	8	26.7	26.7	26.7	52.221	0	41.626	162390000	15	P11172	P11172	Uridine 5-monophosphate synthase;Orotate phosphoribosyltransferase;Orotidine 5-phosphate decarboxylase	UMPS
26458000	16519000	16577000	21316000	20479000	14	14	14	47.9	47.9	47.9	39.233	0	135.43	1824300000	98	P11177	P11177	Pyruvate dehydrogenase E1 component subunit beta, mitochondrial	PDHB
738360	465870	496470	541370	443930	9	9	9	11	11	11	142.82	0	26.069	150420000	24	P11274;Q12979	P11274	Breakpoint cluster region protein	BCR
2656800	1342100	1127900	2099200	1930700	7	7	7	25.4	25.4	25.4	46.588	0	47.619	183130000	23	P11310	P11310	Medium-chain specific acyl-CoA dehydrogenase, mitochondrial	ACADM
89787000	57767000	63553000	90407000	82477000	45	45	45	50.7	50.7	50.7	90.725	0	323.31	14976000000	337	P11387;Q969P6	P11387	DNA topoisomerase 1	TOP1
95282	42297	11123	76375	21716	3	3	3	3	3	3	174.38	0.00031726	4.8198	19497000	0	P11388	P11388	DNA topoisomerase 2-alpha	TOP2A
8301000	4254900	4380500	4839100	4774700	21	21	21	51.1	51.1	51.1	59.256	0	114.52	902700000	80	P11413	P11413	Glucose-6-phosphate 1-dehydrogenase	G6PD
5013900	3327700	3322200	4118300	3809100	29	29	29	39.5	39.5	39.5	129.63	0	214.24	1155900000	92	P11498	P11498	Pyruvate carboxylase, mitochondrial	PC
241760	169990	142700	184960	176440	7	7	7	2.6	2.6	2.6	426.74	0	37.04	179510000	17	P11532	P11532	Dystrophin	DMD
13135000	8012000	8390300	11279000	10942000	30	30	30	45.5	45.5	45.5	101.56	0	259.46	2639700000	131	P11586	P11586	C-1-tetrahydrofolate synthase, cytoplasmic;Methylenetetrahydrofolate dehydrogenase;Methenyltetrahydrofolate cyclohydrolase;Formyltetrahydrofolate synthetase;C-1-tetrahydrofolate synthase, cytoplasmic, N-terminally processed	MTHFD1
20988	13097	0	13173	16215	1	1	1	0.4	0.4	0.4	274.37	0.00062131	4.4444	7616800	1	P11717	P11717	Cation-independent mannose-6-phosphate receptor	IGF2R
3544600	2075000	2191800	3203100	3374700	8	7	7	40.9	38.3	38.3	33.729	0	29.253	230230000	17	P11802	P11802	Cyclin-dependent kinase 4	CDK4
637400	402310	458060	792290	232510	10	3	2	39	15.1	11	34.769	0	13.47	40361000	5	P11908	P11908	Ribose-phosphate pyrophosphokinase 2	PRPS2
423920000	266380000	277380000	389240000	369810000	42	42	27	71.4	71.4	49.8	70.67	0	323.31	53529000000	516	P11940;Q9H361;Q4VXU2	P11940	Polyadenylate-binding protein 1	PABPC1
4461300	3146700	3166000	4176900	3988400	6	6	6	31.8	31.8	31.8	28.768	0	45.501	303030000	19	P12004	P12004	Proliferating cell nuclear antigen	PCNA
3805100	1858500	1196300	3008000	1943800	19	4	4	56.4	13.4	13.4	33.064	0	23.201	236230000	20	P12235	P12235	ADP/ATP translocase 1	SLC25A4
291410000	139700000	148340000	223480000	213620000	22	22	5	61.7	61.7	13.1	32.866	0	240	20331000000	213	P12236	P12236	ADP/ATP translocase 3;ADP/ATP translocase 3, N-terminally processed	SLC25A6
55543000	34961000	35669000	42700000	41632000	25	25	25	67.5	67.5	67.5	55.804	0	318.82	4420600000	148	P12268	P12268	Inosine-5-monophosphate dehydrogenase 2	IMPDH2
409880	273970	248770	248970	91302	7	7	7	4.4	4.4	4.4	267.29	0	23.581	136200000	8	P12270	P12270	Nucleoprotein TPR	TPR
5363700	3023200	3530600	4872900	5161200	14	14	14	42.9	42.9	42.9	50.47	0	83.679	526840000	54	P12694	P12694	2-oxoisovalerate dehydrogenase subunit alpha, mitochondrial	BCKDHA
423370	226130	260900	304830	321140	13	5	5	19.4	8	8	103.06	0	32.921	81427000	11	P12814	P12814	Alpha-actinin-1	ACTN1
21212000	16309000	15932000	27029000	27583000	36	36	36	59.1	59.1	59.1	69.842	0	283.85	3566200000	201	P12956	P12956	X-ray repair cross-complementing protein 6	XRCC6
16874000	11321000	11355000	21038000	18943000	34	34	34	61.2	61.2	61.2	82.704	0	323.31	3022200000	163	P13010	P13010	X-ray repair cross-complementing protein 5	XRCC5
796520	393690	494570	625530	693620	2	2	2	14.2	14.2	14.2	19.576	0.00033795	6.1396	33043000	3	P13073	P13073	Cytochrome c oxidase subunit 4 isoform 1, mitochondrial	COX4I1
1805700	1263000	1268600	1430200	1591400	7	7	7	23	23	23	49.973	0	41.568	191330000	22	P13489	P13489	Ribonuclease inhibitor	RNH1
142320	20931	27478	74829	66394	2	2	2	2.8	2.8	2.8	111.25	0.0038134	3.5347	16930000	0	P13497	P13497	Bone morphogenetic protein 1	BMP1
1229100	611250	603320	721680	359850	2	2	2	8.7	8.7	8.7	21.012	0.0089837	2.9617	24677000	1	P13498	P13498	Cytochrome b-245 light chain	CYBA
16121000	10807000	10393000	13265000	12707000	37	36	36	53.8	52.7	52.7	95.337	0	320.67	2848200000	172	P13639	P13639	Elongation factor 2	EEF2
1349700	753320	911890	1231300	1337400	10	10	10	26.4	26.4	26.4	61.049	0	45.451	150760000	12	P13674	P13674	Prolyl 4-hydroxylase subunit alpha-1	P4HA1
2081100	1007300	1366800	1981100	1721300	3	3	3	20.9	20.9	20.9	19.595	0	18.289	65262000	9	P13693;Q56UQ5	P13693	Translationally-controlled tumor protein	TPT1
1572000	938710	1220400	1036500	1302400	14	14	14	31.7	31.7	31.7	70.81	0	57.83	230660000	31	P13797;P13796;Q14651	P13797	Plastin-3	PLS3
270080	167330	121940	241300	37722	2	2	2	5.2	5.2	5.2	81.224	0.000323	5.2288	25151000	3	P13798	P13798	Acylamino-acid-releasing enzyme	APEH
1498400	794540	765490	1173200	976160	6	6	6	29.7	29.7	29.7	35.079	0	24.13	104160000	12	P13804	P13804	Electron transfer flavoprotein subunit alpha, mitochondrial	ETFA
66431	35266	27664	39332	52998	1	1	1	5.4	5.4	5.4	45.518	0.00031686	4.8053	5320600	1	P13861	P13861	cAMP-dependent protein kinase type II-alpha regulatory subunit	PRKAR2A
3557600	2025700	1887500	2903100	2954700	10	10	10	49	49	49	28.38	0	45.791	226590000	12	P13984	P13984	General transcription factor IIF subunit 2	GTF2F2
115580	37492	0	63955	55573	2	2	2	6.3	6.3	6.3	44.802	0.0089636	2.9497	5997300	0	P13994	P13994	Coiled-coil domain-containing protein 130	CCDC130
2514200	1559400	1570300	2130700	2109200	7	7	7	37.4	37.4	37.4	37.895	0	30.573	207560000	12	P13995	P13995	Bifunctional methylenetetrahydrofolate dehydrogenase/cyclohydrolase, mitochondrial;NAD-dependent methylenetetrahydrofolate dehydrogenase;Methenyltetrahydrofolate cyclohydrolase	MTHFD2
3005900	1626300	1643700	1980600	1858200	1	1	1	7.8	7.8	7.8	12.476	0.0099944	2.8443	40458000	0	P14174	P14174	Macrophage migration inhibitory factor	MIF
3838200	1972900	2029600	3136700	2594800	6	6	6	21.7	21.7	21.7	48.275	0	32.11	230730000	18	P14324	P14324	Farnesyl pyrophosphate synthase	FDPS
3511500	1855200	1936300	3109400	3454900	2	2	2	27.7	27.7	27.7	9.3959	0	8.4985	55469000	10	P14406	P14406	Cytochrome c oxidase subunit 7A2, mitochondrial	COX7A2
233300000	142300000	143160000	184800000	178530000	38	38	38	77.2	77.2	77.2	57.936	0	323.31	26463000000	411	P14618;P30613	P14618	Pyruvate kinase PKM	PKM
882340	289910	313640	591260	559440	9	7	7	15.9	14.2	14.2	92.468	0	25.167	105460000	12	P14625	P14625	Endoplasmin	HSP90B1
3975200	2634800	2361500	3133600	3311800	5	5	5	17.8	17.8	17.8	48.337	0	50.774	308340000	16	P14635	P14635	G2/mitotic-specific cyclin-B1	CCNB1
305960000	221680000	232340000	257100000	263870000	11	11	11	35	35	35	24.61	0	101.56	17933000000	243	P14678;P63162	P14678;P63162	Small nuclear ribonucleoprotein-associated proteins B and B;Small nuclear ribonucleoprotein-associated protein N	SNRPB;SNRPN
813940	555560	534250	514020	474070	1	1	1	12.8	12.8	12.8	10.192	0.0018154	4.0241	20243000	4	P14854	P14854	Cytochrome c oxidase subunit 6B1	COX6B1
151130000	95669000	98135000	129440000	127730000	27	27	27	74.4	74.4	74.4	64.132	0	323.31	12644000000	277	P14866	P14866	Heterogeneous nuclear ribonucleoprotein L	HNRNPL
1464300	715020	810400	996800	1081900	10	10	10	28.1	28.1	28.1	57.136	0	42.351	182470000	19	P14868	P14868	Aspartate--tRNA ligase, cytoplasmic	DARS
297020	151360	123950	197560	153090	5	5	4	8.2	8.2	7.1	81.744	0	13.203	39688000	3	P14923	P14923	Junction plakoglobin	JUP
2146200	1021600	1485200	2210300	2355300	10	10	10	23.2	23.2	23.2	55.755	0	35.539	221250000	19	P15170;Q8IYD1	P15170	Eukaryotic peptide chain release factor GTP-binding subunit ERF3A	GSPT1
1761700	638440	931980	1590600	1673300	5	5	5	23.4	23.4	23.4	43.92	0	30.36	105540000	17	P15291	P15291	Beta-1,4-galactosyltransferase 1;Lactose synthase A protein;N-acetyllactosamine synthase;Beta-N-acetylglucosaminylglycopeptide beta-1,4-galactosyltransferase;Beta-N-acetylglucosaminyl-glycolipid beta-1,4-galactosyltransferase;Processed beta-1,4-galactosyltransferase 1	B4GALT1
740320	272690	364190	495890	510170	9	4	4	15.9	9.9	9.9	69.412	0	14.216	81031000	7	P15311	P15311	Ezrin	EZR
9215800	3443100	3538800	4464300	7381500	5	5	3	47.4	47.4	28.3	17.149	0	28.02	280430000	21	P15531	P15531	Nucleoside diphosphate kinase A	NME1
167340	24607	37608	126060	47491	3	3	3	7	7	7	63.467	0.00031279	4.611	13303000	1	P15622	P15622	Zinc finger protein 250	ZNF250
140280	72516	67067	94888	46046	2	2	2	1.1	1.1	1.1	296.86	0.00061595	4.2854	50075000	7	P15822	P15822	Zinc finger protein 40	HIVEP1
172120000	112280000	115660000	169240000	160010000	19	19	19	58.7	58.7	58.7	31.324	0	177.15	13128000000	154	P15880	P15880	40S ribosomal protein S2	RPS2
2930500	1996400	1945000	2623800	2604400	65	65	65	29.8	29.8	29.8	331.77	0	323.31	1984400000	192	P15924	P15924	Desmoplakin	DSP
890970	596530	462480	787510	516130	3	3	3	5.1	5.1	5.1	81.537	0	16.785	87848000	11	P16070	P16070	CD44 antigen	CD44
9977000	5793200	6224400	11051000	11357000	5	5	5	23.5	23.5	23.5	22.58	0	23.119	444030000	21	P16401	P16401	Histone H1.5	HIST1H1B
679860	455120	428730	757350	842390	8	1	1	24.4	7.2	7.2	22.35	0.0003231	5.2339	37961000	5	P16402	P16402	Histone H1.3	HIST1H1D
44940000	23889000	26241000	49695000	54263000	10	10	3	27.7	27.7	9.9	21.364	0	50.545	2189300000	60	P16403	P16403	Histone H1.2	HIST1H1C
156820	0	0	176560	116540	1	1	1	8.7	8.7	8.7	21.646	0.0027027	3.8785	4049200	1	P16455	P16455	Methylated-DNA--protein-cysteine methyltransferase	MGMT
38706	0	0	40644	43623	1	1	1	1.3	1.3	1.3	94.637	0.0062893	3.1799	5164900	0	P16591	P16591	Tyrosine-protein kinase Fer	FER
3695800	2279500	2274100	2638800	2110200	15	15	15	20.9	20.9	20.9	114.76	0	92.991	597930000	51	P16615;O14983;Q93084	P16615	Sarcoplasmic/endoplasmic reticulum calcium ATPase 2	ATP2A2
12681000	7911900	8741200	13736000	12047000	16	11	11	61	52.2	52.2	40.089	0	170.19	826750000	51	P16989	P16989	Y-box-binding protein 3	YBX3
6475500	4752800	5151700	6786900	6151500	13	13	13	48.1	48.1	48.1	42.155	0	78.967	615690000	42	P17028	P17028	Zinc finger protein 24	ZNF24
14242000	8446600	7769900	10827000	10875000	12	1	1	16.3	1.7	1.7	71.027	0	11.41	1930000000	13	P17066;P48741	P17066;P48741	Heat shock 70 kDa protein 6;Putative heat shock 70 kDa protein 7	HSPA6;HSPA7
600090	465240	471580	682770	919380	1	1	1	23.4	23.4	23.4	11.676	0.00033389	5.9405	18834000	1	P17096	P17096	High mobility group protein HMG-I/HMG-Y	HMGA1
3717200	1878000	2042100	2578300	2462100	2	2	2	12.5	12.5	12.5	21.541	0.0003499	7.0495	101420000	9	P17152	P17152	Transmembrane protein 11, mitochondrial	TMEM11
2150900	1356000	1417900	2051100	1928300	10	10	10	21.6	21.6	21.6	76.749	0	54.077	284930000	25	P17252;P05771;P05129	P17252	Protein kinase C alpha type	PRKCA
5655200	3332300	3669500	4663300	4600400	7	7	7	36.6	36.6	36.6	35.879	0	47.342	284970000	24	P17275	P17275	Transcription factor jun-B	JUNB
743980	448150	488960	607480	495010	6	6	6	9.8	9.8	9.8	89.405	0	19.209	102990000	3	P17480	P17480	Nucleolar transcription factor 1	UBTF
1672200	1803600	1032500	541720	155120	3	3	3	13.8	13.8	13.8	52.967	0	9.1989	88487000	4	P17544	P17544	Cyclic AMP-dependent transcription factor ATF-7	ATF7
187300	116730	145490	132180	143970	1	1	1	3.4	3.4	3.4	40.589	0.00032949	5.7257	13062000	4	P17612	P17612	cAMP-dependent protein kinase catalytic subunit alpha	PRKACA
1303700	842040	768340	978090	1078500	8	8	8	16.6	16.6	16.6	79.994	0	27.093	164030000	22	P17655	P17655	Calpain-2 catalytic subunit	CAPN2
1057100	727210	596990	1018300	1001300	6	6	6	18.1	18.1	18.1	48.473	0	29.987	114420000	11	P17706	P17706	Tyrosine-protein phosphatase non-receptor type 2	PTPN2
16071000	10796000	10406000	13964000	13383000	19	19	17	40.4	40.4	36	66.69	0	221.85	1809400000	88	P17812	P17812	CTP synthase 1	CTPS1
749920000	509990000	518220000	718770000	711960000	55	54	46	67.8	67.8	58.8	69.147	0	323.31	105890000000	757	P17844	P17844	Probable ATP-dependent RNA helicase DDX5	DDX5
2959200	1545400	1524800	2362400	2464900	12	7	7	19.2	12.3	12.3	85.018	0	51.067	379980000	23	P17858	P17858	ATP-dependent 6-phosphofructokinase, liver type	PFKL
1764800	1046600	1335200	1258500	1306700	2	2	2	7.2	7.2	7.2	26.152	0.00034554	6.6685	60407000	9	P17931	P17931	Galectin-3	LGALS3
2455100	1460700	1270200	2060800	1838200	8	8	8	32.6	32.6	32.6	49.203	0	85.315	236210000	27	P17980	P17980	26S protease regulatory subunit 6A	PSMC3
15342000	8875900	9304000	13382000	13537000	24	24	24	64.6	64.6	64.6	60.343	0	260.16	1873700000	105	P17987	P17987	T-complex protein 1 subunit alpha	TCP1
1921300	1224300	1042200	1484500	1573000	7	7	7	21.1	21.1	21.1	49.966	0	25.685	195630000	16	P18031	P18031	Tyrosine-protein phosphatase non-receptor type 1	PTPN1
4407400	2447300	2329900	4020800	3681800	4	4	4	21.8	21.8	21.8	12.538	0	9.1996	118210000	9	P18077	P18077	60S ribosomal protein L35a	RPL35A
63488000	36379000	39785000	59445000	56455000	9	9	6	64.4	64.4	35.6	20.511	0	112.16	2811100000	63	P18085	P18085	ADP-ribosylation factor 4	ARF4
11771000	6513400	7357300	11486000	10248000	9	9	9	39.9	39.9	39.9	29.225	0	45.828	568510000	29	P18124	P18124	60S ribosomal protein L7	RPL7
182230	114250	122090	174780	186580	1	1	1	5.2	5.2	5.2	33.898	0.00091547	4.1472	11699000	0	P18440	P18440	Arylamine N-acetyltransferase 1	NAT1
161360	91524	135490	131950	136250	4	4	4	2.2	2.2	2.2	263.83	0	14.071	48587000	10	P18583	P18583	Protein SON	SON
1733900	892940	1075100	1172000	1524300	8	8	8	30.3	30.3	30.3	43.239	0	42.282	121570000	17	P18615	P18615	Negative elongation factor E	NELFE
67672000	42171000	37936000	74001000	72244000	11	11	11	48.9	48.9	48.9	21.397	0	61.451	2646200000	84	P18621	P18621	60S ribosomal protein L17	RPL17
2884600	1189000	1699000	2427800	2259700	6	6	6	23	23	23	44.969	0	32.512	177820000	11	P18754	P18754	Regulator of chromosome condensation	RCC1
15414000	7904400	7137700	11133000	11048000	6	6	6	49.1	49.1	49.1	12.587	0	53.223	315820000	19	P18859	P18859	ATP synthase-coupling factor 6, mitochondrial	ATP5J
195750	160340	144060	196290	153260	2	2	2	3.6	3.6	3.6	69.476	0.0026922	3.8251	23792000	3	P18887	P18887	DNA repair protein XRCC1	XRCC1
24625000	16010000	16236000	25597000	24813000	22	22	22	33.7	33.7	33.7	76.613	0	251.58	3754900000	111	P19338	P19338	Nucleolin	NCL
5785800	3965700	2925400	6022600	5765100	6	6	6	40	40	40	31.441	0	54.168	342500000	30	P19387	P19387	DNA-directed RNA polymerase II subunit RPB3	POLR2C
4108200	2321800	2432900	3702100	3092400	4	4	4	28.1	28.1	28.1	24.551	0	42.705	187890000	11	P19388	P19388	DNA-directed RNA polymerases I, II, and III subunit RPABC1	POLR2E
3124500	1847900	1901200	2814300	2870100	18	18	18	34.9	34.9	34.9	89.277	0	120.8	527430000	59	P19447	P19447	TFIIH basal transcription factor complex helicase XPB subunit	ERCC3
206180	0	0	0	0	1	1	1	3.8	3.8	3.8	54.169	0.00031221	4.588	5360600	1	P19474	P19474	E3 ubiquitin-protein ligase TRIM21	TRIM21
3167900	1767600	1806200	2580500	2564600	12	12	12	27.6	27.6	27.6	62.094	0	95.005	249620000	41	P19525	P19525	Interferon-induced, double-stranded RNA-activated protein kinase	EIF2AK2
6114900	3998800	3952900	5601900	5313500	8	8	8	35.8	35.8	35.8	33.824	0	55.597	374730000	25	P19623	P19623	Spermidine synthase	SRM
8967400	6199400	6249500	9020800	8846700	14	14	14	44.9	44.9	44.9	41.213	0	92.503	746390000	67	P19784	P19784	Casein kinase II subunit alpha	CSNK2A2
81635	32875	22291	24020	52662	2	2	1	2.4	2.4	1	134.68	0.00032884	5.666	10674000	2	P20020;Q16720;Q01814	P20020;Q16720;Q01814	Plasma membrane calcium-transporting ATPase 1;Plasma membrane calcium-transporting ATPase 3;Plasma membrane calcium-transporting ATPase 2	ATP2B1;ATP2B3;ATP2B2
6051300	4328000	4218200	6370100	6031500	14	14	14	42.3	42.3	42.3	38.388	0	121.04	566980000	52	P20042	P20042	Eukaryotic translation initiation factor 2 subunit 2	EIF2S2
6217000	3908500	3779500	5106300	4602100	10	10	10	21.3	21.3	21.3	52.739	0	42.578	448650000	40	P20073	P20073	Annexin A7	ANXA7
119130	104980	113330	201390	114000	1	1	1	5.8	5.8	5.8	48.55	0.0026906	3.7813	14362000	3	P20248	P20248	Cyclin-A2	CCNA2
6091800	4288900	4524300	4960400	5073700	6	6	6	48.1	48.1	48.1	22.168	0	53.677	249390000	20	P20290	P20290	Transcription factor BTF3	BTF3
3051600	1489900	1214200	2114100	2174900	7	5	5	49.3	39.1	39.1	23.658	0	29.899	110490000	15	P20339	P20339	Ras-related protein Rab-5A	RAB5A
1098400	3152500	726410	1035300	1034200	4	4	4	20.2	20.2	20.2	23.593	0	28.727	91609000	11	P20340;Q9NRW1;Q14964	P20340;Q9NRW1	Ras-related protein Rab-6A;Ras-related protein Rab-6B	RAB6A;RAB6B
96820	65279	89415	65810	71025	2	2	2	1.9	1.9	1.9	127.41	0.00033602	6.0765	22136000	5	P20585	P20585	DNA mismatch repair protein Msh3	MSH3
100130	27275	26324	86451	92591	2	2	2	3.8	3.8	3.8	75.519	0.00032765	5.5885	10981000	2	P20591	P20591	Interferon-induced GTP-binding protein Mx1;Interferon-induced GTP-binding protein Mx1, N-terminally processed	MX1
914760	682060	506990	1076300	914010	3	3	3	19.1	19.1	19.1	26.489	0	14.755	57318000	9	P20618	P20618	Proteasome subunit beta type-1	PSMB1
294720	118820	128810	85067	586320	3	2	2	2.9	1.6	1.6	114.12	0.0076531	3.0446	57045000	4	P20648	P20648	Potassium-transporting ATPase alpha chain 1	ATP4A
261960	1211000	1169300	1845000	2076700	3	3	3	31.3	31.3	31.3	16.762	0	12.59	65640000	10	P20674	P20674	Cytochrome c oxidase subunit 5A, mitochondrial	COX5A
682060	406930	284640	539690	571110	7	6	5	17.4	16	13.8	66.408	0	44.094	86955000	5	P20700	P20700	Lamin-B1	LMNB1
445740	229990	225560	341400	622950	2	2	2	5.7	5.7	5.7	47.583	0.00032744	5.5739	39179000	2	P20749	P20749	B-cell lymphoma 3 protein	BCL3
2250500	1521300	1693600	2459800	1724500	7	7	7	23.2	23.2	23.2	55.405	0	53.178	192990000	21	P20839	P20839	Inosine-5-monophosphate dehydrogenase 1	IMPDH1
52346	41652	33275	58611	56095	2	2	2	1.7	1.7	1.7	183.56	0.00032819	5.6108	20568000	4	P20908	P20908	Collagen alpha-1(V) chain	COL5A1
121250000	77441000	81782000	114600000	110130000	53	53	7	55.6	55.6	9.3	92.619	0	323.31	20208000000	418	P21127;Q13882	P21127	Cyclin-dependent kinase 11B	CDK11B
1266000	632510	685190	670660	673040	5	5	5	23.6	23.6	23.6	26.559	0	22.568	66765000	5	P21266;P46439;P28161	P21266	Glutathione S-transferase Mu 3	GSTM3
130980000	93146000	91844000	123550000	118700000	7	7	7	54.4	54.4	54.4	20.567	0	129.37	6140400000	71	P21291	P21291	Cysteine and glycine-rich protein 1	CSRP1
16469000	9374600	9396800	14064000	12813000	82	82	76	48.5	48.5	47	280.74	0	323.31	8013100000	416	P21333	P21333	Filamin-A	FLNA
10675	0	8850.2	0	8870.5	1	1	1	0.6	0.6	0.6	319.37	0.0026762	3.7192	3890100	1	P21359	P21359	Neurofibromin;Neurofibromin truncated	NF1
606150	434330	553370	706450	306550	8	8	8	14.4	14.4	14.4	89.613	0	33.065	119920000	16	P21580	P21580	Tumor necrosis factor alpha-induced protein 3;A20p50;A20p37	TNFAIP3
36011	55722	62982	62138	71382	3	3	3	2.5	2.5	2.5	212.67	0.00035186	7.1587	21906000	2	P21675;Q8IZX4	P21675;Q8IZX4	Transcription initiation factor TFIID subunit 1;Transcription initiation factor TFIID subunit 1-like	TAF1;TAF1L
933770	561030	553430	896020	658030	5	5	5	19.1	19.1	19.1	30.772	0	17.961	61239000	12	P21796	P21796	Voltage-dependent anion-selective channel protein 1	VDAC1
3331800	1952600	2109000	2612000	1525100	5	5	5	25.4	25.4	25.4	31.629	0	28.891	207550000	17	P21912	P21912	Succinate dehydrogenase [ubiquinone] iron-sulfur subunit, mitochondrial	SDHB
1076600	752960	782990	663190	670050	3	3	3	9.2	9.2	9.2	43.122	0	12.458	63132000	6	P21953	P21953	2-oxoisovalerate dehydrogenase subunit beta, mitochondrial	BCKDHB
4071800	2842000	2750400	2478500	2763200	9	9	9	45.4	45.4	45.4	30.037	0	54.225	223590000	24	P21964	P21964	Catechol O-methyltransferase	COMT
138010	38001	36341	38358	0	2	2	2	3.1	3.1	3.1	77.328	0.00062035	4.4127	8022700	3	P21980	P21980	Protein-glutamine gamma-glutamyltransferase 2	TGM2
191070000	127780000	131400000	196950000	194390000	13	13	13	64.8	64.8	64.8	24.636	0	240.35	9257500000	176	P22061	P22061	Protein-L-isoaspartate(D-aspartate) O-methyltransferase	PCMT1
37999000	28785000	29294000	45595000	43818000	13	13	12	57.6	57.6	54.2	33.784	0	133.62	3524300000	97	P22087	P22087	rRNA 2-O-methyltransferase fibrillarin	FBL
493560	328400	288780	393560	428540	7	7	7	8.6	8.6	8.6	107.77	0	21.402	92776000	16	P22102	P22102	Trifunctional purine biosynthetic protein adenosine-3;Phosphoribosylamine--glycine ligase;Phosphoribosylformylglycinamidine cyclo-ligase;Phosphoribosylglycinamide formyltransferase	GART
8309800	4461300	4798300	6211000	5799700	13	13	13	44.9	44.9	44.9	47.079	0	109.77	562020000	54	P22234	P22234	Multifunctional protein ADE2;Phosphoribosylaminoimidazole-succinocarboxamide synthase;Phosphoribosylaminoimidazole carboxylase	PAICS
959560	475730	506510	792480	712530	9	9	9	13.1	13.1	13.1	117.85	0	43.102	182680000	20	P22314	P22314	Ubiquitin-like modifier-activating enzyme 1	UBA1
1519300	662970	919750	1005800	969240	5	3	3	38.2	19.1	19.1	17.298	0	10.296	55847000	12	P22392;O60361	P22392	Nucleoside diphosphate kinase B	NME2
221190000	143970000	141830000	200710000	190730000	26	26	25	69.1	69.1	69.1	37.429	0	323.31	17070000000	306	P22626	P22626	Heterogeneous nuclear ribonucleoproteins A2/B1	HNRNPA2B1
217960	235090	206850	178730	0	1	1	1	2	2	2	99.632	0.0063091	3.2086	32707000	3	P22681	P22681	E3 ubiquitin-protein ligase CBL	CBL
3349700	1748200	1689700	2451800	2629400	7	7	7	22.5	22.5	22.5	48.442	0	56.845	225510000	20	P22695	P22695	Cytochrome b-c1 complex subunit 2, mitochondrial	UQCRC2
6259900	4580500	4131800	4028600	4475100	12	12	12	40	40	40	47.862	0	98.073	586900000	52	P22830	P22830	Ferrochelatase, mitochondrial	FECH
3311400	1758600	1692100	2652700	2576700	9	9	9	35.9	35.9	35.9	33.969	0	42.778	203850000	17	P23193;Q15560	P23193	Transcription elongation factor A protein 1	TCEA1
1894300000	1235300000	1168300000	2047500000	1919300000	50	50	49	60.3	60.3	60.3	76.149	0	323.31	223140000000	1320	P23246	P23246	Splicing factor, proline- and glutamine-rich	SFPQ
11716000	6895100	7465500	10748000	10283000	18	18	18	66.7	66.7	66.7	51.169	0	243.69	989240000	59	P23258;Q9NRH3	P23258;Q9NRH3	Tubulin gamma-1 chain;Tubulin gamma-2 chain	TUBG1;TUBG2
59354000	39769000	40282000	54657000	51816000	14	14	14	60.2	60.2	60.2	23.742	0	68.081	3196400000	106	P23284	P23284	Peptidyl-prolyl cis-trans isomerase B	PPIB
37700	0	77187	37352	0	2	2	2	3.9	3.9	3.9	65.443	0.0026802	3.7271	4262700	1	P23368	P23368	NAD-dependent malic enzyme, mitochondrial	ME2
4974000	2948500	2932100	4166000	4046200	12	12	12	38.6	38.6	38.6	53.165	0	114.46	457600000	42	P23381	P23381	Tryptophan--tRNA ligase, cytoplasmic;T1-TrpRS;T2-TrpRS	WARS
454950000	308450000	313210000	429490000	420950000	24	24	24	82.7	82.7	82.7	26.688	0	224.88	36614000000	335	P23396	P23396	40S ribosomal protein S3	RPS3
4069700	2180700	2460300	3196300	3097500	28	28	28	32.8	32.8	32.8	133.28	0	176.56	945290000	85	P23458;O60674	P23458	Tyrosine-protein kinase JAK1	JAK1
2216100	1155600	0	0	0	1	1	1	5.5	5.5	5.5	36.876	0.00032626	5.5169	6743300	1	P23511	P23511	Nuclear transcription factor Y subunit alpha	NFYA
645940	221160	235150	372020	246460	3	3	3	11.6	11.6	11.6	47.716	0	11.019	37856000	5	P23526	P23526	Adenosylhomocysteinase	AHCY
153160000	107710000	86911000	142270000	134890000	14	14	14	65.1	65.1	65.1	18.502	0	198.22	6249400000	102	P23528;Q9Y281	P23528	Cofilin-1	CFL1
89547000	57307000	55709000	72262000	67713000	29	29	29	52.9	52.9	52.9	69.15	0	323.31	8563400000	211	P23588;REV__P23588	P23588	Eukaryotic translation initiation factor 4B	EIF4B
1019400	527790	708130	923890	877840	8	8	8	15.5	15.5	15.5	82.629	0	44.166	158220000	27	P23743	P23743	Diacylglycerol kinase alpha	DGKA
304550	165040	172780	245060	222370	2	2	2	11.3	11.3	11.3	23.819	0.0026738	3.7145	17757000	0	P23919	P23919	Thymidylate kinase	DTYMK
7879900	5031600	5114900	6364200	6480400	24	24	24	44.6	44.6	44.6	90.069	0	188.72	1327500000	92	P23921	P23921	Ribonucleoside-diphosphate reductase large subunit	RRM1
13347000	8124500	8273800	10721000	11255000	6	6	6	41.3	41.3	41.3	24.763	0	77.649	620650000	31	P24534	P24534	Elongation factor 1-beta	EEF1B2
24147000	10962000	10953000	15560000	16121000	14	14	14	46.5	46.5	46.5	28.908	0	224.02	1243900000	75	P24539	P24539	ATP synthase F(0) complex subunit B1, mitochondrial	ATP5F1
1997400	1285100	1223900	1929800	1938900	2	2	2	19	19	19	18.042	0	22.713	75376000	8	P24666	P24666	Low molecular weight phosphotyrosine protein phosphatase	ACP1
442120	243760	215770	375700	345200	3	3	3	13.1	13.1	13.1	45.199	0	8.2132	38941000	7	P24752	P24752	Acetyl-CoA acetyltransferase, mitochondrial	ACAT1
1348900	769220	1009100	1709400	1230800	3	3	3	14.5	14.5	14.5	33.242	0	16.553	78876000	5	P24863	P24863	Cyclin-C	CCNC
2565200	1611800	1816500	2321200	2179500	39	39	39	32	32	32	217.17	0	237.38	965470000	99	P24928	P24928	DNA-directed RNA polymerase II subunit RPB1	POLR2A
1783700	1357800	1119600	1783600	1818700	10	8	8	41.9	35.6	35.6	33.929	0	33.039	149400000	29	P24941	P24941	Cyclin-dependent kinase 2	CDK2
84171000	59074000	58748000	79684000	76403000	54	54	54	69.6	69.6	69.6	90.98	0	323.31	18620000000	395	P25205	P25205	DNA replication licensing factor MCM3	MCM3
163050000	120960000	117830000	155380000	157260000	10	10	10	75	75	75	14.515	0	148.11	5001400000	92	P25398	P25398	40S ribosomal protein S12	RPS12
13887000	10426000	9954500	15266000	12594000	10	10	7	33.1	33.1	29	44.712	0	94.804	994020000	40	P25490;Q96MM3	P25490	Transcriptional repressor protein YY1	YY1
4086200	2615100	2859500	3282500	3561700	9	8	8	31.5	27.9	27.9	38.044	0	39.937	328100000	30	P25685	P25685	DnaJ homolog subfamily B member 1	DNAJB1
93092000	52753000	51487000	67094000	65823000	29	29	29	61.1	61.1	61.1	59.75	0	323.31	10238000000	220	P25705	P25705	ATP synthase subunit alpha, mitochondrial	ATP5A1
398520	276700	317380	292320	231800	2	2	2	9.9	9.9	9.9	29.555	0.00092025	4.223	27301000	2	P25786	P25786	Proteasome subunit alpha type-1	PSMA1
849920	499050	546380	623660	509810	2	2	2	17.9	17.9	17.9	25.898	0.00032394	5.3137	30288000	6	P25787	P25787	Proteasome subunit alpha type-2	PSMA2
986470	475570	707510	383410	596210	3	3	3	17.6	17.6	17.6	29.483	0	8.4008	40939000	9	P25789	P25789	Proteasome subunit alpha type-4	PSMA4
4312500	2224400	2035300	3285700	3456000	12	12	6	27.2	27.2	18.7	67.819	0	58.836	520670000	35	P26038	P26038	Moesin	MSN
97963000	62397000	63404000	91423000	87649000	28	28	28	72.7	72.7	72.7	54.416	0	323.31	10071000000	188	P26196	P26196	Probable ATP-dependent RNA helicase DDX6	DDX6
0	0	108450	133500	127030	4	1	1	5.5	1.9	1.9	105.31	0.00035199	7.1638	18080000	3	P26232	P26232	Catenin alpha-2	CTNNA2
800010	423540	492400	712020	691630	12	12	12	9.8	9.8	9.8	183.16	0	64.57	237090000	36	P26358	P26358	DNA (cytosine-5)-methyltransferase 1	DNMT1
294800000	210250000	215470000	284110000	276710000	20	20	20	54.9	54.9	54.9	53.5	0	323.31	19220000000	332	P26368	P26368	Splicing factor U2AF 65 kDa subunit	U2AF2
39547000	25051000	20291000	39308000	38669000	8	8	8	37.4	37.4	37.4	24.261	0	76.264	1628700000	47	P26373	P26373	60S ribosomal protein L13	RPL13
20857000	11803000	12157000	18973000	19352000	2	2	2	18.8	18.8	18.8	11.728	0.00036036	7.8849	498850000	14	P26447	P26447	Protein S100-A4	S100A4
59924000	36202000	34689000	55969000	55005000	19	19	19	62.1	62.1	62.1	57.221	0	323.31	4835800000	138	P26599;O95758	P26599	Polypyrimidine tract-binding protein 1	PTBP1
1752700	812720	969130	1229800	1197600	14	14	14	24.2	24.2	24.2	83.434	0	56.289	256370000	28	P26639;A2RTX5	P26639	Threonine--tRNA ligase, cytoplasmic	TARS
11789000	6251600	6001000	8597400	8314700	37	37	37	43.9	43.9	43.9	140.47	0	323.31	2252500000	137	P26640	P26640	Valine--tRNA ligase	VARS
17489000	8791000	8415300	13053000	11557000	18	18	18	51.7	51.7	51.7	50.118	0	153.55	1482600000	82	P26641	P26641	Elongation factor 1-gamma	EEF1G
6570900	4185400	4194100	5505400	4708000	10	10	10	49.7	49.7	49.7	31.73	0	111.23	377460000	35	P27105	P27105	Erythrocyte band 7 integral membrane protein	STOM
32733000	18468000	17616000	23121000	21107000	14	12	12	49.8	46.5	46.5	27.764	0	236.11	1582600000	67	P27348	P27348	14-3-3 protein theta	YWHAQ
861770	411760	630780	899760	632730	9	5	5	30.6	18.5	18.5	43.135	0	18.98	75609000	10	P27361;P31152;Q16659	P27361	Mitogen-activated protein kinase 3	MAPK3
71642	44160	28516	50453	53449	4	1	1	6.9	2.3	2.3	84.428	0.0015165	4.0747	9928800	1	P27448	P27448	MAP/microtubule affinity-regulating kinase 3	MARK3
174030	207140	215700	202610	275180	1	1	1	4.7	4.7	4.7	86.636	0	19.07	34389000	3	P27540	P27540	Aryl hydrocarbon receptor nuclear translocator	ARNT
79987000	56392000	55911000	80820000	74061000	10	10	10	45.3	45.3	45.3	24.604	0	102.59	2777400000	65	P27635;Q96L21	P27635	60S ribosomal protein L10	RPL10
2237700	1192200	1252600	2765000	2315500	5	5	5	7.1	7.1	7.1	73.363	0	26.15	195260000	20	P27658	P27658	Collagen alpha-1(VIII) chain;Vastatin	COL8A1
1202800	788660	1045000	1376900	1380100	9	9	9	21.1	21.1	21.1	68.137	0	43.888	150630000	16	P27694	P27694	Replication protein A 70 kDa DNA-binding subunit;Replication protein A 70 kDa DNA-binding subunit, N-terminally processed	RPA1
842230	248010	266190	560690	267190	3	3	3	14.2	14.2	14.2	35.554	0	13.239	32765000	2	P27695	P27695	DNA-(apurinic or apyrimidinic site) lyase;DNA-(apurinic or apyrimidinic site) lyase, mitochondrial	APEX1
571600	290020	348000	370000	302940	16	13	13	10.6	9.6	9.6	242.98	0	58.073	182610000	37	P27708	P27708	CAD protein;Glutamine-dependent carbamoyl-phosphate synthase;Aspartate carbamoyltransferase;Dihydroorotase	CAD
1085200	586280	496940	1027300	1007600	3	3	3	14.6	14.6	14.6	48.141	0	30.64	79862000	9	P27797	P27797	Calreticulin	CALR
5831700	3325600	3412400	4386300	4506800	29	29	29	34.6	34.6	34.6	121	0	151.89	1266300000	91	P27816	P27816	Microtubule-associated protein 4	MAP4
3477800	2092900	2001100	2163500	2940900	9	9	9	19.8	19.8	19.8	67.567	0	36.638	291550000	34	P27824	P27824	Calnexin	CANX
285010	180770	162580	252000	265870	1	1	1	5	5	5	26.411	0.00033256	5.878	11462000	3	P28066	P28066	Proteasome subunit alpha type-5	PSMA5
624680	394620	394740	635670	603480	2	2	2	8.7	8.7	8.7	29.204	0	9.1403	29185000	7	P28070	P28070	Proteasome subunit beta type-4	PSMB4
3195700	1795600	2029900	2525400	2500000	12	12	12	25	25	25	75.475	0	82.805	433680000	38	P28288	P28288	ATP-binding cassette sub-family D member 3	ABCD3
4515800	2853900	2844000	4289000	3931700	6	6	6	23.3	23.3	23.3	46.944	0	40.186	294950000	25	P28300	P28300	Protein-lysine 6-oxidase	LOX
881220	584640	580890	672290	785660	7	7	7	15.4	15.4	15.4	79.467	0	33.902	133180000	17	P28331	P28331	NADH-ubiquinone oxidoreductase 75 kDa subunit, mitochondrial	NDUFS1
3712500	2030000	2068200	2440900	2386400	31	31	31	37.8	37.8	37.8	123.63	0	179.7	821480000	85	P28340	P28340	DNA polymerase delta catalytic subunit	POLD1
893130	601610	605630	891920	848010	4	4	4	12.4	12.4	12.4	47.945	0	13.612	46084000	8	P28347;Q99594;Q15561;Q15562	P28347;Q99594	Transcriptional enhancer factor TEF-1;Transcriptional enhancer factor TEF-5	TEAD1;TEAD3
25768000	17698000	18112000	23284000	23306000	21	21	17	65.8	65.8	57.2	41.389	0	203.04	2379700000	95	P28482	P28482	Mitogen-activated protein kinase 1	MAPK1
1152100	941030	901730	1142300	1294500	8	8	8	15.8	15.8	15.8	56.921	0	34.534	135790000	15	P28702;P19793;P48443	P28702	Retinoic acid receptor RXR-beta	RXRB
1613300	1088500	1172400	1313300	1185200	3	3	3	5.9	5.9	5.9	63.544	0	9.6318	140200000	5	P28799	P28799	Granulins;Acrogranin;Paragranulin;Granulin-1;Granulin-2;Granulin-3;Granulin-4;Granulin-5;Granulin-6;Granulin-7	GRN
674440	524950	495590	695860	651230	3	3	3	7	7	7	62.821	0	20.526	82136000	12	P29353;P98077	P29353	SHC-transforming protein 1	SHC1
13090000	7476100	7901400	11595000	11489000	7	7	7	37.6	37.6	37.6	32.868	0	50.168	773280000	35	P29372	P29372	DNA-3-methyladenine glycosylase	MPG
125050000	76992000	79274000	105100000	102080000	32	32	32	66.5	66.5	66.5	67.877	0	323.31	13678000000	306	P29401	P29401	Transketolase	TKT
5303000	3193400	3275300	4423800	4320200	3	3	3	16.5	16.5	16.5	44.505	0	49.398	225670000	16	P29558;Q6XE24	P29558	RNA-binding motif, single-stranded-interacting protein 1	RBMS1
2370700	1480600	1465000	2467700	2300300	12	12	12	23.5	23.5	23.5	97.55	0	155.82	484050000	49	P29590	P29590	Protein PML	PML
16464000	7276500	7656500	12706000	10279000	10	10	10	44.8	44.8	44.8	31.121	0	130.93	870100000	29	P29692	P29692	Elongation factor 1-delta	EEF1D
840410	481670	461710	611030	626820	2	2	2	8.8	8.8	8.8	28.993	0.00033025	5.7559	42303000	7	P30040	P30040	Endoplasmic reticulum resident protein 29	ERP29
7087800	4401600	4502600	6406300	6290900	12	12	12	59.8	59.8	59.8	25.035	0	63.904	430340000	48	P30041	P30041	Peroxiredoxin-6	PRDX6
6837100	4336600	3880100	5350100	5424300	9	9	9	56.1	56.1	56.1	22.086	0	69.677	335770000	29	P30044	P30044	Peroxiredoxin-5, mitochondrial	PRDX5
3452700	2063300	1804200	2580200	2517300	7	7	7	37.1	37.1	37.1	27.692	0	37.404	161430000	24	P30048	P30048	Thioredoxin-dependent peroxide reductase, mitochondrial	PRDX3
3644000	2076200	2227100	3277500	0	1	1	1	8.3	8.3	8.3	17.49	0.0003349	6.0241	33675000	3	P30049	P30049	ATP synthase subunit delta, mitochondrial	ATP5D
363340000	253180000	248980000	276980000	246660000	9	9	9	58.8	58.8	58.8	17.818	0	134.37	12502000000	117	P30050	P30050	60S ribosomal protein L12	RPL12
368230	159440	226430	296980	262840	2	2	2	11.4	11.4	11.4	31.387	0.00036023	7.8843	24964000	5	P30084	P30084	Enoyl-CoA hydratase, mitochondrial	ECHS1
295280	188670	176520	240850	223370	2	2	2	12.8	12.8	12.8	22.222	0	7.9826	11247000	5	P30085	P30085	UMP-CMP kinase	CMPK1
3990200	1807300	1891800	3013500	2669300	13	13	13	38.6	38.6	38.6	56.782	0	84.763	361050000	32	P30101	P30101	Protein disulfide-isomerase A3	PDIA3
14104000	8337100	8404100	11465000	10236000	25	25	25	53.5	53.5	53.5	65.308	0	206.32	1681500000	105	P30153;P30154	P30153	Serine/threonine-protein phosphatase 2A 65 kDa regulatory subunit A alpha isoform	PPP2R1A
124960	67228	64860	77677	88573	2	2	2	3.2	3.2	3.2	91.866	0.0027076	3.9013	16508000	1	P30260	P30260	Cell division cycle protein 27 homolog	CDC27
71289	68359	70995	98165	91074	1	1	1	2.5	2.5	2.5	71.597	0.00091296	4.1098	12796000	4	P30291	P30291	Wee1-like protein kinase	WEE1
471690	284820	127950	320110	313080	7	1	0	24.6	3	0	40.388	0.00032415	5.3322	25800000	4	P30464;P30490;P30484;P30481;P30485;P30461;P30685;P30498;P30495;P30491;P18464;P30488;P30487;P30483;P18465;P10319;P03989	P30464;P30490;P30484;P30481;P30485;P30461;P30685;P30498;P30495;P30491;P18464;P30488;P30487;P30483;P18465;P10319	HLA class I histocompatibility antigen, B-15 alpha chain;HLA class I histocompatibility antigen, B-52 alpha chain;HLA class I histocompatibility antigen, B-46 alpha chain;HLA class I histocompatibility antigen, B-44 alpha chain;HLA class I histocompatibility antigen, B-47 alpha chain;HLA class I histocompatibility antigen, B-13 alpha chain;HLA class I histocompatibility antigen, B-35 alpha chain;…	HLA-B
1597200	825890	791240	944310	897270	7	3	0	24.9	14.1	0	40.539	0	35.79	91007000	6	P30479;P30466;Q04826	P30479;P30466;Q04826	HLA class I histocompatibility antigen, B-41 alpha chain;HLA class I histocompatibility antigen, B-18 alpha chain;HLA class I histocompatibility antigen, B-40 alpha chain	HLA-B
4269100	2584700	2287800	3662200	3539700	9	6	0	33.6	19.9	0	40.885	0	50.071	277840000	18	P30508;Q29960;P30505;P30510;Q9TNN7;Q07000;P30504;Q95604;P30501;P30455;P30443;P30512;P10314;Q09160	P30508;Q29960;P30505;P30510;Q9TNN7;Q07000;P30504;Q95604	HLA class I histocompatibility antigen, Cw-12 alpha chain;HLA class I histocompatibility antigen, Cw-16 alpha chain;HLA class I histocompatibility antigen, Cw-8 alpha chain;HLA class I histocompatibility antigen, Cw-14 alpha chain;HLA class I histocompatibility antigen, Cw-5 alpha chain;HLA class I histocompatibility antigen, Cw-15 alpha chain;HLA class I histocompatibility antigen, Cw-4 alpha ch…	HLA-C
258930	165700	176370	231650	178490	4	4	4	5.6	5.6	5.6	98.336	0	8.3579	33368000	4	P30530;Q12866	P30530	Tyrosine-protein kinase receptor UFO	AXL
10933000	6971900	6812300	9315000	8657000	10	10	10	28.3	28.3	28.3	41.465	0	76.787	896480000	49	P30533	P30533	Alpha-2-macroglobulin receptor-associated protein	LRPAP1
6063900	4358800	4500200	3773100	4054700	2	2	2	18.3	18.3	18.3	18.828	0	12.709	113750000	9	P30536	P30536	Translocator protein	TSPO
10478000	6969500	6855600	8599000	8492100	15	15	15	44.8	44.8	44.8	54.889	0	164.16	993480000	69	P30566	P30566	Adenylosuccinate lyase	ADSL
157530	474520	512860	300710	123300	3	3	3	26.3	26.3	26.3	21.676	0	9.2118	17258000	6	P30626	P30626	Sorcin	SRI
13038000	9183800	9742700	11222000	11577000	13	13	11	36.8	36.8	35	57.206	0	137.02	1150000000	56	P30837	P30837	Aldehyde dehydrogenase X, mitochondrial	ALDH1B1
217130	167720	172800	142030	349440	3	2	2	9.5	6.8	6.8	50.394	0.00035945	7.751	22032000	3	P30838	P30838	Aldehyde dehydrogenase, dimeric NADP-preferring	ALDH3A1
4794500	3161800	3481100	4873800	4077000	31	31	31	37	37	37	133.9	0	193.29	1162100000	96	P30876	P30876	DNA-directed RNA polymerase II subunit RPB2	POLR2B
22485000	13717000	16196000	19032000	19380000	23	23	23	56	56	56	72.691	0	323.31	2815100000	162	P31040	P31040	Succinate dehydrogenase [ubiquinone] flavoprotein subunit, mitochondrial	SDHA
16689000	11026000	10540000	14569000	13213000	11	11	11	33.9	33.9	33.9	43.66	0	96.864	1254700000	52	P31153;Q00266	P31153	S-adenosylmethionine synthase isoform type-2	MAT2A
52622000	32548000	33236000	41208000	39857000	82	82	79	63.6	63.6	62.1	164.94	0	323.31	14561000000	476	P31327	P31327	Carbamoyl-phosphate synthase [ammonia], mitochondrial	CPS1
196600	299020	32146	392390	199850	5	2	2	13.2	4.7	4.7	42.963	0.00091743	4.1699	16800000	1	P31483	P31483	Nucleolysin TIA-1 isoform p40	TIA1
71313000	42794000	41914000	61353000	57000000	20	20	20	58.7	58.7	58.7	44.868	0	323.31	5213100000	169	P31689	P31689	DnaJ homolog subfamily A member 1	DNAJA1
723210	321290	343760	551690	495870	3	3	3	10.6	10.6	10.6	52.645	0	10.135	58460000	8	P31930	P31930	Cytochrome b-c1 complex subunit 1, mitochondrial	UQCRC1
109000000	71972000	69996000	101470000	104640000	14	12	12	60.7	57.8	57.8	36.926	0	282.02	7313300000	153	P31942	P31942	Heterogeneous nuclear ribonucleoprotein H3	HNRNPH3
456810000	316080000	315360000	404780000	395920000	22	22	11	60.8	60.8	37.9	49.229	0	323.31	35890000000	447	P31943	P31943	Heterogeneous nuclear ribonucleoprotein H;Heterogeneous nuclear ribonucleoprotein H, N-terminally processed	HNRNPH1
4817000	2194300	2689500	3929400	3885900	9	6	6	46.7	37	37	28.082	0	112.44	245220000	29	P31946	P31946	14-3-3 protein beta/alpha;14-3-3 protein beta/alpha, N-terminally processed	YWHAB
902350	514640	746120	924380	864380	6	4	4	30.2	27	27	27.774	0	12.962	63230000	9	P31947	P31947	14-3-3 protein sigma	SFN
977360	476480	573370	800740	872880	6	6	6	11.2	11.2	11.2	62.639	0	19.194	133230000	15	P31948	P31948	Stress-induced-phosphoprotein 1	STIP1
2194200	1153200	1248400	2071800	1906400	1	1	1	15.2	15.2	15.2	11.74	0.00034153	6.4256	42870000	5	P31949	P31949	Protein S100-A11;Protein S100-A11, N-terminally processed	S100A11
51748000	33392000	31705000	41605000	40661000	15	14	14	70.7	65.2	65.2	21.892	0	142.39	2190200000	75	P32119	P32119	Peroxiredoxin-2	PRDX2
646400	547110	445630	704780	788220	1	1	1	3.4	3.4	3.4	37.327	0.00091213	4.1012	21925000	2	P32242	P32242	Homeobox protein OTX1	OTX1
24970000	13999000	12434000	17156000	16532000	4	4	4	60.3	60.3	60.3	16.185	0	57.159	425450000	27	P32320	P32320	Cytidine deaminase	CDA
2191700	1339800	1271900	1777600	1271600	7	6	6	36.7	32.6	32.6	33.36	0	30.082	109940000	22	P32322	P32322	Pyrroline-5-carboxylate reductase 1, mitochondrial	PYCR1
3751100	2853300	3051200	3955700	3255000	13	13	13	35.9	35.9	35.9	62.031	0	231.28	472260000	42	P32780	P32780	General transcription factor IIH subunit 1	GTF2H1
307820000	194810000	202010000	286990000	277470000	12	12	12	67.2	67.2	67.2	21.863	0	188.16	11422000000	175	P32969	P32969	60S ribosomal protein L9	RPL9
567390	321260	434220	426080	519780	1	1	1	7.3	7.3	7.3	21.118	0.0009194	4.2017	22687000	5	P32970	P32970	CD70 antigen	CD70
177300	95563	116350	160660	143170	2	2	2	2.9	2.9	2.9	77.942	0.00032776	5.5927	24950000	2	P33121	P33121	Long-chain-fatty-acid--CoA ligase 1	ACSL1
51735000	33972000	33809000	41476000	41755000	64	64	64	67.7	67.7	67.7	109.68	0	323.31	11759000000	356	P33176;O60282;Q12840	P33176	Kinesin-1 heavy chain	KIF5B
8961100	5626500	5457100	6273800	6382300	13	13	6	41.1	41.1	22.2	60.959	0	142.75	752120000	59	P33240	P33240	Cleavage stimulation factor subunit 2	CSTF2
2618000	1358000	1434100	2262400	2707600	5	5	5	30.6	30.6	30.6	26.563	0	52.715	155700000	18	P33316	P33316	Deoxyuridine 5-triphosphate nucleotidohydrolase, mitochondrial	DUT
193380	112730	126960	138160	187730	7	7	7	5.7	5.7	5.7	171.59	0	21.486	55404000	12	P33527	P33527	Multidrug resistance-associated protein 1	ABCC1
4354800	2011300	2227700	2800200	2643800	15	15	15	31.8	31.8	31.8	82.936	0	111.13	505360000	58	P33897;Q9UBJ2	P33897	ATP-binding cassette sub-family D member 1	ABCD1
1154100	702540	795310	824880	992790	10	10	10	17.5	17.5	17.5	97.071	0	43.273	196660000	29	P33981	P33981	Dual specificity protein kinase TTK	TTK
10183000	6387200	6382800	9316800	8942900	28	28	28	43.7	43.7	43.7	96.557	0	232.37	1895800000	119	P33991	P33991	DNA replication licensing factor MCM4	MCM4
111750000	70926000	72325000	103620000	96195000	49	49	49	67.7	67.7	67.7	82.285	0	323.31	18193000000	393	P33992	P33992	DNA replication licensing factor MCM5	MCM5
45624000	29201000	28858000	40369000	38288000	37	37	37	62.6	62.6	62.6	81.307	0	323.31	7111200000	269	P33993	P33993	DNA replication licensing factor MCM7	MCM7
1478700	848600	207060	1065900	992560	4	3	3	9.9	7	7	53.082	0	10.205	114820000	5	P34896	P34896	Serine hydroxymethyltransferase, cytosolic	SHMT1
122340000	85005000	87506000	114570000	112830000	33	33	32	73.2	73.2	73.2	55.992	0	323.31	15145000000	282	P34897	P34897	Serine hydroxymethyltransferase, mitochondrial	SHMT2
2166300	1395800	1578300	2340600	2235800	19	18	17	30.4	28.7	26.8	94.33	0	114.3	485840000	54	P34932	P34932	Heat shock 70 kDa protein 4	HSPA4
197420	0	142350	214060	187590	1	1	1	2.4	2.4	2.4	65.99	0.00034235	6.4624	20760000	1	P43250;P34947	P43250;P34947	G protein-coupled receptor kinase 6;G protein-coupled receptor kinase 5	GRK6;GRK5
4118900	2725100	2677100	3140900	3105200	3	3	3	25.7	25.7	25.7	15.046	0	14.443	110370000	6	P35080	P35080	Profilin-2	PFN2
2830800	1665500	1659800	2006400	1793300	21	21	18	41.1	41.1	37.3	100.07	0	213.18	487830000	63	P35221;Q9UI47	P35221	Catenin alpha-1	CTNNA1
2312600	1560300	1594700	2061600	2015800	3	3	3	7.1	7.1	7.1	36.949	0.00033201	5.8528	124090000	11	P35226;P35227	P35226;P35227	Polycomb complex protein BMI-1;Polycomb group RING finger protein 2	BMI1;PCGF2
2261400	927150	970290	1800400	1643200	6	6	6	39	39	39	29.804	0	22.849	129240000	9	P35232	P35232	Prohibitin	PHB
2657700	1403900	1499800	2585500	2522200	8	8	8	30.3	30.3	30.3	42.621	0	55.739	224050000	24	P35237	P35237	Serpin B6	SERPINB6
204910	122270	118250	173080	192170	8	2	2	13.6	5.1	5.1	68.563	0.00031299	4.6203	26752000	4	P35241	P35241	Radixin	RDX
2061500	1521800	1539300	2363400	2010300	3	3	3	33.9	33.9	33.9	13.569	0	12.158	66475000	13	P35244	P35244	Replication protein A 14 kDa subunit	RPA3
6162500	4061200	3876900	5701700	5522000	10	10	10	35.8	35.8	35.8	39.681	0	52.574	531810000	18	P35249	P35249	Replication factor C subunit 4	RFC4
8025400	5565800	5204400	7157800	6612700	17	17	17	56.5	56.5	56.5	39.157	0	113.76	716450000	50	P35250	P35250	Replication factor C subunit 2	RFC2
988090	692400	719400	839140	989570	10	10	10	14.7	14.7	14.7	128.25	0	46.01	249490000	22	P35251	P35251	Replication factor C subunit 1	RFC1
243780000	172120000	169360000	227220000	216990000	4	4	4	50.8	50.8	50.8	14.787	0	94.006	4117900000	40	P35268	P35268	60S ribosomal protein L22	RPL22
1513400	1040900	962190	1408000	1243700	5	5	5	13.3	13.3	13.3	58.24	0	34.182	123360000	16	P35269	P35269	General transcription factor IIF subunit 1	GTF2F1
326940	259320	227750	230040	308030	1	1	1	7.3	7.3	7.3	28.048	0.00061824	4.3612	18929000	3	P35270	P35270	Sepiapterin reductase	SPR
573220	516350	310260	448740	418620	9	9	9	11.9	11.9	11.9	131.59	0	42.849	117890000	17	P35568	P35568	Insulin receptor substrate 1	IRS1
9787000	12312000	12610000	5983900	5521000	83	83	80	45.5	45.5	43.6	226.53	0	323.31	4713800000	305	P35579;P35580;P35749	P35579	Myosin-9	MYH9
1113300	675000	737960	975700	1009800	11	11	11	20.5	20.5	20.5	102.49	0	47.926	207540000	19	P35606	P35606	Coatomer subunit beta	COPB2
65503	0	0	0	48519	1	1	1	1.8	1.8	1.8	80.954	0.0079096	3.005	2850600	0	P35611	P35611	Alpha-adducin	ADD1
8707700	5132100	4744300	6635400	6018200	8	8	8	33.5	33.5	33.5	42.2	0	48.365	468570000	20	P35613	P35613	Basigin	BSG
1904600000	1355400000	1384700000	1953800000	1871300000	17	17	15	25.1	25.1	25.1	53.425	0	323.31	110110000000	538	P35637	P35637	RNA-binding protein FUS	FUS
624230	406850	438460	571080	483250	10	10	10	9.1	9.1	9.1	213.62	0	35.53	151430000	23	P35658	P35658	Nuclear pore complex protein Nup214	NUP214
3278900	1981600	2121100	3142000	2690000	7	7	7	22.7	22.7	22.7	42.674	0	40.853	277490000	18	P35659	P35659	Protein DEK	DEK
520390	314780	325160	534260	454730	5	5	5	7.1	7.1	7.1	96.146	0	11.286	53733000	7	P35869	P35869	Aryl hydrocarbon receptor	AHR
888340	348580	355570	500610	309630	5	5	5	15.9	15.9	15.9	48.633	0	17.337	62471000	11	P35998	P35998	26S protease regulatory subunit 7	PSMC2
552300	319200	380480	515060	403980	2	2	2	12.5	12.5	12.5	20.878	0.00035971	7.8393	19539000	2	P36404	P36404	ADP-ribosylation factor-like protein 2	ARL2
109820	109480	98959	101200	206720	2	2	2	14.3	14.3	14.3	20.455	0.0046715	3.4532	6888000	1	P36405	P36405	ADP-ribosylation factor-like protein 3	ARL3
270210	240500	261490	216010	294730	1	1	1	1.7	1.7	1.7	64.066	0.00061977	4.4035	34640000	5	P36406	P36406	E3 ubiquitin-protein ligase TRIM23	TRIM23
329670	0	229850	333840	375720	2	2	2	11.5	11.5	11.5	44.424	0.00091185	4.1006	20305000	2	P36507;Q02750	P36507;Q02750	Dual specificity mitogen-activated protein kinase kinase 2;Dual specificity mitogen-activated protein kinase kinase 1	MAP2K2;MAP2K1
129690000	70891000	71714000	101570000	101370000	11	11	11	42.6	42.6	42.6	32.996	0	195.48	5702900000	103	P36542	P36542	ATP synthase subunit gamma, mitochondrial	ATP5C1
0	0	0	150710	129280	1	1	1	5.8	5.8	5.8	26.145	0.008725	2.9733	3639900	1	P36543	P36543	V-type proton ATPase subunit E 1	ATP6V1E1
113250	75527	79887	0	92898	2	2	2	4.4	4.4	4.4	50.151	0.00061614	4.29	9762100	3	P36551	P36551	Oxygen-dependent coproporphyrinogen-III oxidase, mitochondrial	CPOX
5855800	3922100	3682000	6221500	6037000	13	13	13	32.1	32.1	32.1	47.697	0	51.469	437210000	31	P36578	P36578	60S ribosomal protein L4	RPL4
1835300	1205100	1204700	1372600	1398600	13	13	13	24.8	24.8	24.8	106.49	0	95.422	280650000	24	P36776	P36776	Lon protease homolog, mitochondrial	LONP1
6551400	5870500	5680100	6292000	6380200	19	2	2	68.1	14.6	14.6	36.983	0	60.064	523160000	15	P36873	P36873	Serine/threonine-protein phosphatase PP1-gamma catalytic subunit	PPP1CC
160550	62609	75166	165390	163430	1	1	1	4.5	4.5	4.5	42.1	0	10.58	13797000	4	P36952	P36952	Serpin B5	SERPINB5
79971000	51998000	50517000	73742000	58570000	8	8	8	62.5	62.5	62.5	14.57	0	91.641	2203600000	65	P37108	P37108	Signal recognition particle 14 kDa protein	SRP14
1577700	2434800	2670000	3277400	2832800	6	6	6	17.2	17.2	17.2	53.254	0	30.953	127930000	16	P37198	P37198	Nuclear pore glycoprotein p62	NUP62
206570	130680	134880	195420	197810	2	2	2	7.7	7.7	7.7	48.115	0.0003413	6.424	19038000	1	P37268	P37268	Squalene synthase	FDFT1
4640100	1741300	1865700	2891900	2800500	5	5	5	34.7	34.7	34.7	22.391	0	48.917	195150000	13	P37802	P37802	Transgelin-2	TAGLN2
2462100	1302800	1512700	1835700	1815600	4	4	4	19.6	19.6	19.6	27.843	0	17.911	125010000	13	P38117	P38117	Electron transfer flavoprotein subunit beta	ETFB
107040000	69350000	68430000	103010000	97395000	25	25	9	52.7	52.7	17.9	42.331	0	195.94	11576000000	169	P38159;O75526;Q8N7X1	P38159	RNA-binding motif protein, X chromosome;RNA-binding motif protein, X chromosome, N-terminally processed	RBMX
1524000	1091600	1050700	1576600	1308800	8	8	8	16.8	16.8	16.8	62.608	0	33.891	170340000	27	P38432	P38432	Coilin	COIL
249840	137550	129040	187410	157980	2	2	2	3.6	3.6	3.6	87.56	0.00033245	5.8774	24131000	3	P38435	P38435	Vitamin K-dependent gamma-carboxylase	GGCX
75868	39720	33158	132490	113530	2	2	2	5.2	5.2	5.2	68.303	0.00034892	6.9714	13027000	2	P38606	P38606	V-type proton ATPase catalytic subunit A	ATP6V1A
73944000	49468000	50540000	71041000	70019000	37	36	36	57	56	56	73.68	0	323.31	11971000000	314	P38646	P38646	Stress-70 protein, mitochondrial	HSPA9
38737000	19994000	25676000	33391000	30437000	25	22	22	70.6	64.7	64.7	46.871	0	146.2	3261200000	135	P38919	P38919	Eukaryotic initiation factor 4A-III;Eukaryotic initiation factor 4A-III, N-terminally processed	EIF4A3
161970000	109650000	106480000	151240000	148720000	10	10	10	50.3	50.3	50.3	16.06	0	55.167	6780500000	86	P39019	P39019	40S ribosomal protein S19	RPS19
15795000	8697300	9696700	14550000	13829000	13	13	13	32.3	32.3	32.3	46.108	0	73.667	1251400000	53	P39023;Q92901	P39023	60S ribosomal protein L3	RPL3
754350	424470	314950	684250	523020	1	1	1	13.1	13.1	13.1	19.733	0	10.076	18907000	4	P39210	P39210	Protein Mpv17	MPV17
5782900	3272300	3237300	5166400	3908400	10	10	10	34.6	34.6	34.6	50.8	0	121.79	427340000	29	P39656	P39656	Dolichyl-diphosphooligosaccharide--protein glycosyltransferase 48 kDa subunit	DDOST
19401000	11010000	11329000	15477000	15230000	13	13	13	51.6	51.6	51.6	42.592	0	98.743	1376500000	55	P39748	P39748	Flap endonuclease 1	FEN1
5032700	3651400	3618400	4133100	3847400	13	13	13	33.9	33.9	33.9	61.89	0	47.779	486790000	23	P40222	P40222	Alpha-taxilin	TXLNA
6981100	4852500	4731400	5847000	6371400	16	16	16	43.3	43.3	43.3	58.024	0	140.92	748360000	47	P40227;Q92526	P40227	T-complex protein 1 subunit zeta	CCT6A
4557800	2726700	2939800	4016700	3743100	8	8	6	31.9	31.9	25.8	46.625	0	107.5	269760000	27	P40424;P40425	P40424	Pre-B-cell leukemia transcription factor 1	PBX1
676170	392120	341250	560540	430370	3	1	1	8.5	2.5	2.5	47.189	0.002693	3.8365	36007000	5	P40426	P40426	Pre-B-cell leukemia transcription factor 3	PBX3
4226900	2431800	2200000	3958000	3536600	4	4	4	20.7	20.7	20.7	23.577	0	25.54	147180000	14	P40429;Q6NVV1	P40429;Q6NVV1	60S ribosomal protein L13a;Putative 60S ribosomal protein L13a protein RPL13AP3	RPL13A;RPL13AP3
15157000	8918400	8797400	12817000	12766000	8	8	8	63	63	63	20.417	0	60.598	526100000	34	P40616	P40616	ADP-ribosylation factor-like protein 1	ARL1
200950	147150	162110	172140	111990	3	3	3	5.2	5.2	5.2	84.6	0	10.076	39717000	7	P40692	P40692	DNA mismatch repair protein Mlh1	MLH1
989910	720730	746460	836120	802240	7	7	7	15.8	15.8	15.8	88.067	0	41.804	159720000	16	P40763	P40763	Signal transducer and activator of transcription 3	STAT3
1271800	667420	683220	951550	995260	8	8	8	9.7	9.7	9.7	127.52	0	24.597	251310000	15	P40818	P40818	Ubiquitin carboxyl-terminal hydrolase 8	USP8
189960	117260	143940	161380	142370	1	1	1	5.6	5.6	5.6	35.503	0.00061557	4.2708	15098000	1	P40926	P40926	Malate dehydrogenase, mitochondrial	MDH2
10382000	5582200	5715100	7949400	8693100	15	15	15	57.6	57.6	57.6	38.496	0	154.24	919720000	52	P40937	P40937	Replication factor C subunit 5	RFC5
8097800	5277200	5332500	6687000	6668300	13	13	13	46.9	46.9	46.9	40.556	0	82.06	705380000	51	P40938	P40938	Replication factor C subunit 3	RFC3
3144100	2052500	1967600	2790300	2595200	16	16	16	33.4	33.4	33.4	82.999	0	117.94	501990000	59	P40939	P40939	Trifunctional enzyme subunit alpha, mitochondrial;Long-chain enoyl-CoA hydratase;Long chain 3-hydroxyacyl-CoA dehydrogenase	HADHA
21868000	13226000	14500000	18485000	17926000	16	16	16	47.2	47.2	47.2	51.109	0	118.09	1978100000	103	P41091;Q2VIR3	P41091;Q2VIR3	Eukaryotic translation initiation factor 2 subunit 3;Putative eukaryotic translation initiation factor 2 subunit 3-like protein	EIF2S3;EIF2S3L
272220	373790	362480	526140	515860	3	3	3	10.5	10.5	10.5	57.001	0	8.662	49212000	5	P41162	P41162	ETS translocation variant 3	ETV3
450770	0	167860	514560	468100	1	1	1	7.6	7.6	7.6	19.738	0.0060362	3.2456	14412000	2	P41208	P41208	Centrin-2	CETN2
3201100	1717900	1968200	2984000	2680300	7	7	7	21.9	21.9	21.9	52.999	0	60.452	251030000	29	P41212	P41212	Transcription factor ETV6	ETV6
4504000	2208800	1980300	2843900	2773900	16	16	16	42.8	42.8	42.8	64.706	0	115.09	443640000	47	P41214	P41214	Eukaryotic translation initiation factor 2D	EIF2D
1175700	928010	676320	885910	781360	6	6	6	21.1	21.1	21.1	42.339	0	22.879	88947000	11	P41221	P41221	Protein Wnt-5a	WNT5A
6013000	2920400	2817100	2774800	3651800	5	5	5	26.4	26.4	26.4	17	0	25.047	145420000	21	P41223	P41223	Protein BUD31 homolog	BUD31
30616000	18658000	20011000	14168000	13891000	14	14	14	72.8	72.8	72.8	26.458	0	121.56	1460200000	63	P41227;Q9BSU3	P41227	N-alpha-acetyltransferase 10	NAA10
108000	0	0	0	74060	1	1	1	3.1	3.1	3.1	50.704	0.00031546	4.7498	4915600	1	P41240	P41240	Tyrosine-protein kinase CSK	CSK
4306000	2950000	2847400	4070900	3747700	15	15	15	30.7	30.7	30.7	83.165	0	123.77	734800000	69	P41250	P41250	Glycine--tRNA ligase	GARS
726670	229600	252240	426210	469190	12	12	12	9.7	9.7	9.7	144.5	0	34.362	122030000	17	P41252	P41252	Isoleucine--tRNA ligase, cytoplasmic	IARS
14631000	10876000	10795000	13273000	10694000	3	3	3	42.5	42.5	42.5	12.732	0	40.783	301350000	5	P41567;O60739	P41567	Eukaryotic translation initiation factor 1	EIF1
244810	150980	131350	252650	209330	1	1	1	4.5	4.5	4.5	68.262	0	9.682	21761000	5	P41743	P41743	Protein kinase C iota type	PRKCI
342580	152700	132420	337490	337100	9	2	2	22.8	5.5	5.5	75.491	0.000356	7.4913	44278000	6	P42166	P42166	Lamina-associated polypeptide 2, isoform alpha;Thymopoietin;Thymopentin	TMPO
24559000	16937000	15127000	22164000	18212000	16	16	9	54	54	27.5	50.67	0	240.88	2134000000	88	P42167	P42167	Lamina-associated polypeptide 2, isoforms beta/gamma;Thymopoietin;Thymopentin	TMPO
205220	105350	154980	201010	168620	4	4	4	7.9	7.9	7.9	87.334	0	11.01	32572000	1	P42224	P42224	Signal transducer and activator of transcription 1-alpha/beta	STAT1
2343900	1344800	1609100	1864200	1617100	17	17	17	22.8	22.8	22.8	117.8	0	125.4	482850000	45	P42285	P42285	Superkiller viralicidic activity 2-like 2	SKIV2L2
630840	0	350480	422840	450030	2	2	2	0.7	0.7	0.7	288.89	0.0038202	3.5618	246610000	2	P42345	P42345	Serine/threonine-protein kinase mTOR	MTOR
3823200	2377600	2499300	3827900	3779300	9	9	9	18.1	18.1	18.1	63.351	0	49.318	342450000	26	P42568	P42568	Protein AF-9	MLLT3
195200000	119440000	123430000	185960000	186480000	6	6	3	41.7	41.7	15.5	9.461	0	50.979	3242100000	56	P42677	P42677	40S ribosomal protein S27	RPS27
133630	70183	47545	0	100140	1	1	1	2.2	2.2	2.2	128.34	0	8.8407	17927000	2	P42684	P42684	Abelson tyrosine-protein kinase 2	ABL2
3856400	2420100	2591700	3204600	3092400	30	30	30	24.5	24.5	24.5	218.97	0	241.37	1334500000	114	P42694	P42694	Probable helicase with zinc finger domain	HELZ
26683	18191	16803	18770	23073	1	1	1	0.9	0.9	0.9	168.89	0.0076336	3.0223	6832300	1	P42695	P42695	Condensin-2 complex subunit D3	NCAPD3
2264700	1208200	1227100	1648400	1633000	28	28	28	26.2	26.2	26.2	157.9	0	125.58	702350000	68	P42704	P42704	Leucine-rich PPR motif-containing protein, mitochondrial	LRPPRC
53592	58817	63280	78270	80811	1	1	1	3.3	3.3	3.3	41.924	0.0099972	2.8472	6695400	0	P42765	P42765	3-ketoacyl-CoA thiolase, mitochondrial	ACAA2
104430000	51615000	53735000	92828000	84217000	6	6	6	30.1	30.1	30.1	14.551	0	42.759	1547300000	34	P42766	P42766	60S ribosomal protein L35	RPL35
6228400	4803700	4873900	6284600	6968100	5	5	5	41.7	41.7	41.7	16.532	0	24.842	233270000	16	P42771;P42772	P42771	Cyclin-dependent kinase inhibitor 2A	CDKN2A
27970000	16356000	16436000	23879000	21374000	25	25	25	40.4	40.4	40.4	94.622	0	323.31	4028600000	129	P43243	P43243	Matrin-3	MATR3
703010	468360	503030	636610	655230	11	11	11	16.7	16.7	16.7	104.74	0	41.032	127550000	14	P43246	P43246	DNA mismatch repair protein Msh2	MSH2
461390	285910	341920	449370	405880	5	5	5	9.2	9.2	9.2	80.852	0	12.561	81668000	4	P43304	P43304	Glycerol-3-phosphate dehydrogenase, mitochondrial	GPD2
22228000	10305000	12139000	18356000	17559000	4	4	4	21	21	21	32.235	0	36.743	725290000	26	P43307	P43307	Translocon-associated protein subunit alpha	SSR1
4318400	2809600	1549700	3399000	3377200	3	3	3	21.4	21.4	21.4	23.31	0	25.525	92724000	9	P43487	P43487	Ran-specific GTPase-activating protein	RANBP1
12501000	7691200	7600000	10453000	9592300	21	21	21	60.5	60.5	60.5	55.52	0	234.37	1339500000	86	P43490	P43490	Nicotinamide phosphoribosyltransferase	NAMPT
249050	143800	151040	201350	223100	2	2	2	6.7	6.7	6.7	47.366	0.00034698	6.8104	20335000	10	P43686	P43686	26S protease regulatory subunit 6B	PSMC4
2002200	2158500	1467400	2937000	1321200	6	6	6	37.5	37.5	37.5	35.39	0	75.923	177950000	14	P43897	P43897	Elongation factor Ts, mitochondrial	TSFM
3601900	2517600	2382100	2850900	2931800	7	7	7	38.1	38.1	38.1	31.566	0	33.431	214260000	21	P45880	P45880	Voltage-dependent anion-selective channel protein 2	VDAC2
2014100	1804800	1730300	1836200	1881200	5	4	4	31.4	25.1	25.1	22.225	0	13.744	101930000	12	P45973	P45973	Chromobox protein homolog 5	CBX5
523680	345880	348990	65322	457120	8	8	8	4	4	4	358.69	0	21.587	313380000	13	P46013	P46013	Antigen KI-67	MKI67
4441000	2721400	2701600	2573900	2191400	14	14	14	31.2	31.2	31.2	63.541	0	90.788	394990000	24	P46060	P46060	Ran GTPase-activating protein 1	RANGAP1
422160	212920	231210	367380	302890	4	4	4	5.7	5.7	5.7	73.457	0	11.527	52243000	6	P46063	P46063	ATP-dependent DNA helicase Q1	RECQL
1607100	1114100	916400	1360900	1526500	6	6	6	27.4	27.4	27.4	33.777	0	22.297	97873000	15	P46109	P46109	Crk-like protein	CRKL
2413500	1275900	1430200	1804600	1746100	9	9	9	20.1	20.1	20.1	81.316	0	46.645	260110000	22	P46199	P46199	Translation initiation factor IF-2, mitochondrial	MTIF2
140200	72394	22343	129920	96102	3	3	3	4.2	4.2	4.2	82.593	0	8.4671	19821000	6	P46459	P46459	Vesicle-fusing ATPase	NSF
1855800	1049900	1083700	1552900	1604400	6	6	6	23.3	23.3	23.3	39.318	0	34.898	164370000	25	P46734	P46734	Dual specificity mitogen-activated protein kinase kinase 3	MAP2K3
83299000	53081000	56467000	81061000	81516000	6	6	6	35.1	35.1	35.1	16.561	0	40.449	2488000000	37	P46776	P46776	60S ribosomal protein L27a	RPL27A
8923400	4128400	3662400	5471500	6359500	10	10	10	36	36	36	34.362	0	43.02	314000000	27	P46777	P46777	60S ribosomal protein L5	RPL5
25167000	16542000	16562000	26523000	23525000	4	4	4	31.9	31.9	31.9	18.565	0	31.708	758230000	20	P46778	P46778	60S ribosomal protein L21	RPL21
7578500	4237300	4176100	7200100	6734200	3	3	3	21.2	21.2	21.2	15.747	0	24.538	269340000	17	P46779	P46779	60S ribosomal protein L28	RPL28
98470000	57830000	65012000	111700000	95600000	13	13	13	45.4	45.4	45.4	22.591	0	50.748	4714700000	76	P46781	P46781	40S ribosomal protein S9	RPS9
459160000	333940000	332790000	368850000	353170000	16	16	16	57.4	57.4	57.4	22.876	0	231.74	18479000000	150	P46782	P46782	40S ribosomal protein S5;40S ribosomal protein S5, N-terminally processed	RPS5
596490000	481560000	498820000	572460000	522980000	18	17	17	81.2	81.2	81.2	18.898	0	207.76	26723000000	272	P46783;Q9NQ39	P46783	40S ribosomal protein S10	RPS10
238390	206810	182090	304840	240090	5	3	3	4.9	3.3	3.3	149.11	0	9.9732	70333000	7	P46934	P46934	E3 ubiquitin-protein ligase NEDD4	NEDD4
33970	23036	25363	27424	15020	3	3	3	1.2	1.2	1.2	394.46	0.00032906	5.6841	21717000	0	P46939	P46939	Utrophin	UTRN
31913000	17293000	16879000	23059000	22583000	75	75	73	56.7	56.7	55.7	189.25	0	323.31	9049800000	360	P46940	P46940	Ras GTPase-activating-like protein IQGAP1	IQGAP1
2094200	516660	1219100	1498800	1463300	7	6	6	12.1	11.1	11.1	80.529	0	21.209	210550000	16	P46977	P46977	Dolichyl-diphosphooligosaccharide--protein glycosyltransferase subunit STT3A	STT3A
5672400	3628000	3887500	5589900	5171400	8	6	6	45.5	36	36	32.949	0	62.037	311340000	24	P47755	P47755	F-actin-capping protein subunit alpha-2	CAPZA2
11791000	6959600	7492800	8398500	8600100	13	13	13	56.3	56.3	56.3	31.35	0	141.09	735120000	53	P47756	P47756	F-actin-capping protein subunit beta	CAPZB
27678000	16078000	16204000	24338000	22345000	7	7	7	56.2	56.2	56.2	16.46	0	59.05	746500000	43	P47813;O14602	P47813;O14602	Eukaryotic translation initiation factor 1A, X-chromosomal;Eukaryotic translation initiation factor 1A, Y-chromosomal	EIF1AX;EIF1AY
701440	383650	463860	667010	577430	8	8	8	13.3	13.3	13.3	87.798	0	79.759	131290000	19	P47897	P47897	Glutamine--tRNA ligase	QARS
16225000	9471000	8744600	17526000	18875000	2	2	2	14.5	14.5	14.5	17.752	0	10.111	283370000	5	P47914	P47914	60S ribosomal protein L29	RPL29
208750000	137700000	137900000	186820000	162120000	11	11	11	64.3	64.3	64.3	23.277	0	133.65	9999300000	120	P48047	P48047	ATP synthase subunit O, mitochondrial	ATP5O
1480400	809760	816050	1120700	1039300	2	2	2	7.1	7.1	7.1	37.251	0	8.1165	100060000	2	P48059;Q7Z4I7	P48059;Q7Z4I7	LIM and senescent cell antigen-like-containing domain protein 1;LIM and senescent cell antigen-like-containing domain protein 2	LIMS1;LIMS2
686590	361920	401950	684610	677920	3	3	3	11	11	11	57.21	0.00035562	7.4629	73138000	6	P48444	P48444	Coatomer subunit delta	ARCN1
3465900	2098400	2308700	2936100	2396600	3	3	3	15.3	15.3	15.3	30.727	0	15.318	105650000	10	P48507	P48507	Glutamate--cysteine ligase regulatory subunit	GCLM
30106000	19566000	19755000	30439000	30142000	80	77	77	53.2	52.3	52.3	228.86	0	323.31	12611000000	572	P48634	P48634	Protein PRRC2A	PRRC2A
9372000	5220200	5786500	7747100	7561200	24	24	24	65.6	65.6	65.6	59.67	0	238.42	1213400000	87	P48643	P48643	T-complex protein 1 subunit epsilon	CCT5
7887400	5060700	5086700	6593300	6537100	7	7	7	19.2	19.2	19.2	55.527	0	68.27	592140000	33	P48651	P48651	Phosphatidylserine synthase 1	PTDSS1
15487000	8886600	10335000	14882000	14135000	13	13	13	39.8	39.8	39.8	38.914	0	99.697	1210800000	56	P48729;Q8N752	P48729	Casein kinase I isoform alpha	CSNK1A1
10779000	6405000	6876600	9154500	8776000	14	14	5	41.4	41.4	17.3	47.33	0	123.82	923810000	54	P48730	P48730	Casein kinase I isoform delta	CSNK1D
5076200	2750000	3232600	4002800	3733400	12	12	12	29.6	29.6	29.6	50.909	0	50.732	432280000	34	P48735	P48735	Isocitrate dehydrogenase [NADP], mitochondrial	IDH2
725330	500120	407390	998310	1119000	4	4	4	9.7	9.7	9.7	91.868	0	24.738	116250000	9	P48960	P48960	CD97 antigen;CD97 antigen subunit alpha;CD97 antigen subunit beta	CD97
415240	299100	250700	405200	399800	3	3	3	9.4	9.4	9.4	51.289	0	16.611	38941000	6	P49005	P49005	DNA polymerase delta subunit 2	POLD2
1138000	872440	846130	719620	572590	7	7	7	23.2	23.2	23.2	64.505	0	57.448	116170000	8	P49023	P49023	Paxillin	PXN
105970	60439	39451	70458	66736	1	1	1	6.8	6.8	6.8	32.952	0.0035294	3.5736	5145900	2	P49069	P49069	Calcium signal-modulating cyclophilin ligand	CAMLG
91942	144390	52767	91646	99481	2	2	2	4.9	4.9	4.9	53.801	0.00032352	5.2469	11525000	5	P49189	P49189	4-trimethylaminobutyraldehyde dehydrogenase	ALDH9A1
1791000	1170300	1024000	1846400	1644300	2	2	2	7.7	7.7	7.7	13.293	0.00033179	5.8483	44857000	4	P49207	P49207	60S ribosomal protein L34	RPL34
1337800	560740	688750	994750	630700	4	4	4	15.8	15.8	15.8	33.269	0	15.194	80042000	16	P49247	P49247	Ribose-5-phosphate isomerase	RPIA
1562800	875200	817970	1182600	1174100	30	30	30	18.4	18.4	18.4	273.42	0	210.51	679130000	93	P49327	P49327	Fatty acid synthase;[Acyl-carrier-protein] S-acetyltransferase;[Acyl-carrier-protein] S-malonyltransferase;3-oxoacyl-[acyl-carrier-protein] synthase;3-oxoacyl-[acyl-carrier-protein] reductase;3-hydroxyacyl-[acyl-carrier-protein] dehydratase;Enoyl-[acyl-carrier-protein] reductase;Oleoyl-[acyl-carrier-protein] hydrolase	FASN
980690	639960	602450	375760	760520	4	4	1	11.9	11.9	3.7	53.283	0	15.358	70547000	8	P49336	P49336	Cyclin-dependent kinase 8	CDK8
270730	205570	146480	347320	394350	4	4	4	18.7	18.7	18.7	40.97	0	14.071	27289000	10	P49366	P49366	Deoxyhypusine synthase	DHPS
18156000	9734600	10291000	13916000	14012000	21	21	21	43.5	43.5	43.5	60.533	0	198.41	2049400000	103	P49368	P49368	T-complex protein 1 subunit gamma	CCT3
2070700	1359300	1587900	1617800	1975800	9	9	9	31.2	31.2	31.2	33.535	0	41.846	172230000	23	P49406	P49406	39S ribosomal protein L19, mitochondrial	MRPL19
195810000	119190000	120940000	146150000	139140000	33	33	33	73.2	73.2	73.2	49.541	0	323.31	22358000000	341	P49411	P49411	Elongation factor Tu, mitochondrial	TUFM
3627000	2064100	2165100	3158800	2517600	10	10	10	29.3	29.3	29.3	58.486	0	49.994	324780000	29	P49419	P49419	Alpha-aminoadipic semialdehyde dehydrogenase	ALDH7A1
117660	100470	75833	71142	95818	1	1	1	3	3	3	43.998	0.0062947	3.1903	6913900	0	P49441	P49441	Inositol polyphosphate 1-phosphatase	INPP1
10421000	7119600	7409700	10146000	10182000	3	3	3	30.2	30.2	30.2	10.112	0	12.901	316950000	13	P49458	P49458	Signal recognition particle 9 kDa protein	SRP9
685660	113700	279200	339850	340270	2	2	2	8.4	8.4	8.4	41.731	0.00034176	6.4381	40449000	6	P49585;Q9Y5K3	P49585;Q9Y5K3	Choline-phosphate cytidylyltransferase A;Choline-phosphate cytidylyltransferase B	PCYT1A;PCYT1B
42697	29105	23958	28313	18981	1	1	1	2	2	2	106.81	0.00061463	4.2438	7152700	1	P49588	P49588	Alanine--tRNA ligase, cytoplasmic	AARS
1004200	505550	550050	676370	709630	7	7	7	14.8	14.8	14.8	56.888	0	19.645	93038000	12	P49590;P12081	P49590	Probable histidine--tRNA ligase, mitochondrial	HARS2
1460700	1446500	1283800	1807200	1540000	10	10	10	26.1	26.1	26.1	58.777	0	33.932	195990000	26	P49591	P49591	Serine--tRNA ligase, cytoplasmic	SARS
625290	394480	438440	596680	813530	4	4	4	11.6	11.6	11.6	58.805	0	19.767	80315000	12	P49643	P49643	DNA primase large subunit	PRIM2
756760	655290	476710	722000	559030	13	4	4	36.8	12.7	12.7	47.315	0	24.176	69736000	11	P49674	P49674	Casein kinase I isoform epsilon	CSNK1E
256300	172400	139550	0	173000	1	1	1	2.5	2.5	2.5	82.785	0	9.1585	20014000	4	P49711	P49711	Transcriptional repressor CTCF	CTCF
512130	346780	366760	471490	388440	1	1	1	5.5	5.5	5.5	22.836	0.00034758	6.8468	20856000	5	P49721	P49721	Proteasome subunit beta type-2	PSMB2
388360	238200	324400	441270	348990	6	6	6	8.2	8.2	8.2	101.89	0	24.564	71390000	9	P49736	P49736	DNA replication licensing factor MCM2	MCM2
197040	97770	102150	164040	161370	2	2	2	4.4	4.4	4.4	70.389	0.0003358	6.0706	29617000	3	P49748	P49748	Very long-chain specific acyl-CoA dehydrogenase, mitochondrial	ACADVL
36808000	24976000	25116000	38160000	36400000	75	75	75	45.4	45.4	45.4	241.64	0	323.31	12432000000	455	P49750	P49750	YLP motif-containing protein 1	YLPM1
222360000	141100000	141630000	205760000	190100000	47	47	47	44.4	44.4	44.4	100.18	0	323.31	27930000000	365	P49756	P49756	RNA-binding protein 25	RBM25
5717100	4195400	3526600	4240700	4868100	10	10	10	24.6	24.6	24.6	70.803	0	83.779	450960000	23	P49757	P49757	Protein numb homolog	NUMB
1178400	778960	737800	1404500	1158100	5	5	4	15.1	15.1	12.2	57.29	0	23.027	126190000	8	P49759	P49759	Dual specificity protein kinase CLK1	CLK1
2536600	1652000	1553100	2459800	2197800	7	7	7	14.9	14.9	14.9	73.514	0	72.253	353580000	32	P49761	P49761	Dual specificity protein kinase CLK3	CLK3
165160	133960	108590	218100	150660	2	2	2	7.3	7.3	7.3	52.667	0.00034447	6.623	13976000	5	P49768;P49810	P49768;P49810	Presenilin-1;Presenilin-1 NTF subunit;Presenilin-1 CTF subunit;Presenilin-1 CTF12;Presenilin-2;Presenilin-2 NTF subunit;Presenilin-2 CTF subunit	PSEN1;PSEN2
6034800	3936600	4626900	5887800	3838000	4	4	4	51.6	51.6	51.6	13.802	0	23.439	194590000	20	P49773	P49773	Histidine triad nucleotide-binding protein 1	HINT1
3916600	2549000	2396800	3407000	3340400	25	25	25	26.5	26.5	26.5	153.94	0	158.43	905370000	83	P49790	P49790	Nuclear pore complex protein Nup153	NUP153
1382600	798150	807370	925110	882810	41	41	31	20.8	20.8	16.9	358.2	0	219.84	834510000	118	P49792;P0DJD0;P0DJD1;Q99666;O14715	P49792	E3 SUMO-protein ligase RanBP2	RANBP2
633440	364150	448730	508540	457900	3	3	3	11.6	11.6	11.6	50.817	0.00034072	6.3886	57906000	5	P49821	P49821	NADH dehydrogenase [ubiquinone] flavoprotein 1, mitochondrial	NDUFV1
859010	548320	570650	826940	687870	8	5	5	18.8	13.9	13.9	50.98	0	16.106	59378000	11	P49840	P49840	Glycogen synthase kinase-3 alpha	GSK3A
5681300	3716700	3654900	5259700	4941900	9	9	6	34.5	34.5	28.8	46.744	0	55.931	488340000	33	P49841	P49841	Glycogen synthase kinase-3 beta	GSK3B
593180	387850	391350	404120	421300	5	5	5	11.2	11.2	11.2	72.668	0	16.16	87912000	6	P49848	P49848	Transcription initiation factor TFIID subunit 6	TAF6
984360	446240	602610	749460	791910	3	3	3	11.7	11.7	11.7	42.91	0	8.5786	42895000	7	P49903	P49903	Selenide, water dikinase 1	SEPHS1
1688800	1028600	1044200	1616300	1555300	10	10	10	21.4	21.4	21.4	76.715	0	54.53	249590000	32	P49915	P49915	GMP synthase [glutamine-hydrolyzing]	GMPS
129600	68900	88538	119210	127050	4	4	4	4.4	4.4	4.4	112.91	0.00035386	7.2736	30398000	0	P49916	P49916	DNA ligase 3	LIG3
2659800	2018500	1947500	2098700	2057100	13	13	13	26.1	26.1	26.1	80.592	0	67.103	377360000	31	P49959	P49959	Double-strand break repair protein MRE11A	MRE11A
2404400	1413200	1700500	2241300	2431600	7	7	7	23.5	23.5	23.5	39.591	0	65.483	203820000	21	P50213	P50213	Isocitrate dehydrogenase [NAD] subunit alpha, mitochondrial	IDH3A
151630000	83304000	85467000	100010000	90028000	3	3	3	49.4	49.4	49.4	8.5328	0	47.018	2041800000	29	P50238	P50238	Cysteine-rich protein 1	CRIP1
863140	744180	695430	780900	8352100	6	6	6	22.4	22.4	22.4	50.765	0	27.218	274460000	17	P50336	P50336	Protoporphyrinogen oxidase	PPOX
229040	64167	98294	68337	122810	3	3	3	9	9	9	50.663	0	8.1878	15731000	7	P50395	P50395	Rab GDP dissociation inhibitor beta	GDI2
29305000	16892000	16711000	25924000	24116000	15	15	15	73.2	73.2	73.2	28.994	0	175.09	1581300000	79	P50402	P50402	Emerin	EMD
8642700	5324100	5057400	6475700	6107000	21	21	21	35.1	35.1	35.1	88.367	0	174.85	1232700000	92	P50416	P50416	Carnitine O-palmitoyltransferase 1, liver isoform	CPT1A
67867000	42361000	42652000	59855000	59536000	22	22	22	65.1	65.1	65.1	46.44	0	286.5	6262200000	155	P50454	P50454	Serpin H1	SERPINH1
281040	285780	179190	498590	451510	2	2	2	9.6	9.6	9.6	27.406	0.00034317	6.5089	18657000	5	Q8IZP2;Q8NFI4;P50502	Q8IZP2;Q8NFI4;P50502	Putative protein FAM10A4;Putative protein FAM10A5;Hsc70-interacting protein	ST13P4;ST13P5;ST13
3194100	2109700	2356400	2910000	2842600	10	10	10	35.6	35.6	35.6	58.702	0	51.67	281670000	27	P50548	P50548	ETS domain-containing transcription factor ERF	ERF
1227600	824770	903960	763370	534780	6	6	6	20.3	20.3	20.3	39.829	0	20.234	72326000	12	P50552	P50552	Vasodilator-stimulated phosphoprotein	VASP
1366500	918840	846280	1137600	1030700	13	13	13	20.9	20.9	20.9	98.063	0	59.894	243800000	35	P50570;Q05193;Q9UQ16	P50570	Dynamin-2	DNM2
2659600	1306900	1362000	1116000	1696500	4	4	4	14.2	14.2	14.2	52.891	0	10.899	187240000	16	P50579	P50579	Methionine aminopeptidase 2	METAP2
54717000	37906000	36710000	50937000	51736000	20	19	19	60.8	58.6	58.6	42.777	0	260.23	4176100000	135	P50750;Q96Q40;O94921	P50750	Cyclin-dependent kinase 9	CDK9
1090900	1187100	665920	1784100	1473400	2	2	2	13.7	13.7	13.7	34.193	0	16.049	74417000	8	P50897	P50897	Palmitoyl-protein thioesterase 1	PPT1
14056000	8120700	8084600	12217000	11892000	4	4	4	20.9	20.9	20.9	23.432	0	27.996	326220000	11	P50914	P50914	60S ribosomal protein L14	RPL14
4553500	2686700	2653400	4041600	3846400	20	20	20	39.4	39.4	39.4	59.62	0	105.3	657910000	67	P50990	P50990	T-complex protein 1 subunit theta	CCT8
13303000	8387700	7866500	11428000	10828000	21	21	21	50.6	50.6	50.6	57.924	0	189.84	1658000000	98	P50991	P50991	T-complex protein 1 subunit delta	CCT4
2991800	1800000	2180700	2497600	2366100	9	9	9	16.2	16.2	16.2	54.389	0	27.478	224890000	30	P50995	P50995	Annexin A11	ANXA11
34906000	21439000	21791000	32597000	32368000	27	27	25	52.5	52.5	49.9	69.72	0	323.31	4149900000	159	P51114	P51114	Fragile X mental retardation syndrome-related protein 1	FXR1
6454800	3797000	4029100	5629900	5732600	20	17	17	45.8	40.6	40.6	74.222	0	170.09	923170000	71	P51116	P51116	Fragile X mental retardation syndrome-related protein 2	FXR2
11486000	6332600	8405500	8244900	7755600	7	7	5	49.1	49.1	38.9	23.482	0	65.255	464470000	34	P51148	P51148	Ras-related protein Rab-5C	RAB5C
3936500	2049400	1130900	2911700	2599900	5	5	5	37.3	37.3	37.3	22.837	0	45.572	151540000	25	P51151;Q9NP90	P51151	Ras-related protein Rab-9A	RAB9A
2620800	1783900	1845400	2167100	1977200	4	3	3	22.7	17.2	17.2	22.774	0	32.966	124730000	12	P51153	P51153	Ras-related protein Rab-13	RAB13
5777100	3595200	3431000	4639000	4649000	13	13	13	44.2	44.2	44.2	45.566	0	64.93	486010000	32	P51398	P51398	28S ribosomal protein S29, mitochondrial	DAP3
1451300	932090	940910	1003100	996410	23	10	10	17.4	8.6	8.6	181.28	0	52.533	314100000	33	P51531	P51531	Probable global transcription activator SNF2L2	SMARCA2
3573600	2657600	2544400	2715700	2735200	27	27	14	18.6	18.6	10.1	184.64	0	208.3	882040000	89	P51532	P51532	Transcription activator BRG1	SMARCA4
3450900	2158100	2632200	2746900	2343700	6	6	6	31.8	31.8	31.8	42.794	0	79.139	213310000	22	P51553	P51553	Isocitrate dehydrogenase [NAD] subunit gamma, mitochondrial	IDH3G
191740	120830	118860	172170	212530	1	1	1	2.8	2.8	2.8	42.272	0.0097575	2.9043	14690000	0	P51570	P51570	Galactokinase	GALK1
34118000	20528000	21515000	28914000	28180000	5	5	5	36.4	36.4	36.4	18.998	0	29.498	932780000	24	P51571	P51571	Translocon-associated protein subunit delta	SSR4
11173000	7324400	7557500	10278000	9846600	30	30	29	25.4	25.4	25	208.73	0	314.41	2816900000	176	P51610	P51610	Host cell factor 1;HCF N-terminal chain 1;HCF N-terminal chain 2;HCF N-terminal chain 3;HCF N-terminal chain 4;HCF N-terminal chain 5;HCF N-terminal chain 6;HCF C-terminal chain 1;HCF C-terminal chain 2;HCF C-terminal chain 3;HCF C-terminal chain 4;HCF C-terminal chain 5;HCF C-terminal chain 6	HCFC1
359530	203150	248590	189750	260100	4	4	3	6.7	6.7	5.6	76.536	0.00035348	7.2372	32789000	3	P51617	P51617	Interleukin-1 receptor-associated kinase 1	IRAK1
13249000	8542300	7722200	11222000	10779000	16	16	15	46.2	46.2	43.7	54.847	0	88.824	1081800000	51	P51648;P48448;P43353	P51648	Fatty aldehyde dehydrogenase	ALDH3A2
14446000	9096400	9099300	10237000	10878000	23	23	23	47.3	47.3	47.3	79.685	0	256.17	1989000000	104	P51659	P51659	Peroxisomal multifunctional enzyme type 2;(3R)-hydroxyacyl-CoA dehydrogenase;Enoyl-CoA hydratase 2	HSD17B4
2760600	1405800	1779900	1959900	1971100	7	7	7	12	12	12	88.678	0	33.59	217300000	13	P51798	P51798	H(+)/Cl(-) exchange transporter 7	CLCN7
250140	138880	159850	124780	184910	7	3	3	11.1	5.1	5.1	83.735	0	14.283	36918000	9	P51812;Q15349;Q9UK32;Q96GX5;O60307;Q9Y2H9;O15021	P51812	Ribosomal protein S6 kinase alpha-3	RPS6KA3
1294000	1026200	1006600	1394900	1265100	9	9	9	12.3	12.3	12.3	131.42	0	44.81	293350000	32	P51825	P51825	AF4/FMR2 family member 1	AFF1
4754700	2484000	2626000	4276500	4403500	6	6	6	46.2	46.2	46.2	26.788	0	40.189	296710000	15	P51858	P51858	Hepatoma-derived growth factor	HDGF
266170	157050	114500	199670	318560	4	3	3	10.3	8.5	8.5	51.763	0.00031407	4.6833	24287000	0	P51955	P51955	Serine/threonine-protein kinase Nek2	NEK2
4566100	2563500	2555900	4114500	4038800	1	1	1	7.6	7.6	7.6	20.105	0.00034223	6.4509	124870000	5	P51970	P51970	NADH dehydrogenase [ubiquinone] 1 alpha subcomplex subunit 8	NDUFA8
77176000	45662000	45414000	61177000	57676000	21	21	21	48.9	48.9	48.9	39.594	0	241.09	5455000000	148	P51991	P51991	Heterogeneous nuclear ribonucleoprotein A3	HNRNPA3
24728000	13882000	14033000	18987000	18604000	31	31	31	55.5	55.5	55.5	77.515	0	289.56	4150800000	175	P52272	P52272	Heterogeneous nuclear ribonucleoprotein M	HNRNPM
38635000	26150000	26252000	33176000	30996000	22	22	22	74.1	74.1	74.1	57.861	0	323.31	3104200000	131	P52292	P52292	Importin subunit alpha-1	KPNA2
15264000	11531000	12301000	15759000	15451000	17	17	10	39.8	39.8	27.3	60.221	0	170.79	1335800000	79	P52294	P52294	Importin subunit alpha-5;Importin subunit alpha-5, N-terminally processed	KPNA1
4795200	2982600	2981200	4209900	3900100	3	3	3	25	25	25	18.001	0	18.291	169820000	6	P52298	P52298	Nuclear cap-binding protein subunit 2	NCBP2
9583600	5906500	5482600	10872000	9218600	7	7	7	40	40	40	17.143	0	45.072	369570000	24	P52434	P52434	DNA-directed RNA polymerases I, II, and III subunit RPABC3	POLR2H
7530400	5427800	5654400	7264700	7478300	4	4	4	46.2	46.2	46.2	13.293	0	26.605	200130000	17	P52435;Q9H1A7;Q9GZM3	P52435;Q9H1A7;Q9GZM3	DNA-directed RNA polymerase II subunit RPB11-a;DNA-directed RNA polymerase II subunit RPB11-b2;DNA-directed RNA polymerase II subunit RPB11-b1	POLR2J;POLR2J3;POLR2J2
897150	728350	587120	356540	903010	2	2	2	15.2	15.2	15.2	23.207	0.00032468	5.3759	20833000	1	P52565	P52565	Rho GDP-dissociation inhibitor 1	ARHGDIA
46753000	29108000	27764000	38268000	39338000	17	15	15	66.5	60	60	45.671	0	277.99	2718500000	109	P52597	P52597	Heterogeneous nuclear ribonucleoprotein F;Heterogeneous nuclear ribonucleoprotein F, N-terminally processed	HNRNPF
374840	241190	239030	353660	327580	8	8	8	11.7	11.7	11.7	101.29	0	27.994	73743000	11	P52735	P52735	Guanine nucleotide exchange factor VAV2	VAV2
2190300	1392600	1631900	2063500	2328100	8	8	8	17.9	17.9	17.9	68.895	0	38.163	240160000	29	P52747;P36508	P52747	Zinc finger protein 143	ZNF143
1604200	1329200	1548800	1857600	1637400	10	10	10	15.2	15.2	15.2	92.153	0	92.609	279200000	29	P52756	P52756	RNA-binding protein 5	RBM5
1124000	875460	606140	765530	672760	14	14	14	19.1	19.1	19.1	102.38	0	42.352	194110000	27	P52789;P19367;P52790	P52789	Hexokinase-2	HK2
9058200	5341200	5502400	6807800	6213900	5	5	5	35.4	35.4	35.4	21.348	0	24.062	263390000	18	P52815	P52815	39S ribosomal protein L12, mitochondrial	MRPL12
607680	273160	221130	363100	425580	3	1	1	13	3.7	3.7	36.735	0.0003269	5.5585	32141000	5	P52895	P52895	Aldo-keto reductase family 1 member C2	AKR1C2
14782000	10577000	8755600	15575000	15821000	12	12	10	65.7	65.7	56.3	32.922	0	112.28	851650000	50	P52907	P52907	F-actin-capping protein subunit alpha-1	CAPZA1
128900000	92316000	92381000	129020000	122350000	7	7	7	66.3	66.3	66.3	22.492	0	130.89	3389800000	61	P52943	P52943	Cysteine-rich protein 2	CRIP2
753820	136840	465570	736460	685460	2	2	2	8.1	8.1	8.1	30.771	0.00632	3.2414	22225000	1	P52945	P52945	Pancreas/duodenum homeobox protein 1	PDX1
1484700	833330	966690	1276600	1247100	11	11	11	8.1	8.1	8.1	197.58	0	57.938	394980000	24	P52948	P52948	Nuclear pore complex protein Nup98-Nup96;Nuclear pore complex protein Nup98;Nuclear pore complex protein Nup96	NUP98
22799000	8196000	10896000	15650000	15546000	12	12	12	48.2	48.2	48.2	34.012	0	110.33	1169400000	65	P53007	P53007	Tricarboxylate transport protein, mitochondrial	SLC25A1
0	75607	54198	97601	96958	1	1	1	2.6	2.6	2.6	56.878	0.0065583	3.1332	8109100	0	P53041	P53041	Serine/threonine-protein phosphatase 5	PPP5C
8338400	6130200	6143600	7610200	7006500	16	16	16	39.6	39.6	39.6	68.254	0	155.81	1197800000	88	P53350	P53350	Serine/threonine-protein kinase PLK1	PLK1
2297900	1083900	1012700	1565500	1512200	19	19	19	25.8	25.8	25.8	120.84	0	110.88	425920000	58	P53396	P53396	ATP-citrate synthase	ACLY
903510	1276700	718500	950380	972610	5	5	5	22.3	22.3	22.3	43.215	0	24.869	96434000	7	P53582	P53582	Methionine aminopeptidase 1	METAP1
10558000	6288700	6482800	7319600	7416100	7	7	7	30.3	30.3	30.3	36.249	0	75.612	494850000	32	P53597	P53597	Succinyl-CoA ligase [ADP/GDP-forming] subunit alpha, mitochondrial	SUCLG1
609360	302700	1389200	501090	591060	3	3	3	9.1	9.1	9.1	36.924	0.00032798	5.599	37327000	3	P53611	P53611	Geranylgeranyl transferase type-2 subunit beta	RABGGTB
689950	412600	422740	667730	550960	7	7	7	10.4	10.4	10.4	107.14	0	31.832	131710000	19	P53618	P53618	Coatomer subunit beta	COPB1
3594100	2035900	2193100	2863700	2708200	28	28	28	32.8	32.8	32.8	138.34	0	117.54	924250000	61	P53621	P53621	Coatomer subunit alpha;Xenin;Proxenin	COPA
1436300	957800	998470	1384300	1234800	3	3	3	9.3	9.3	9.3	51.853	0	11.046	126250000	12	P53634	P53634	Dipeptidyl peptidase 1;Dipeptidyl peptidase 1 exclusion domain chain;Dipeptidyl peptidase 1 heavy chain;Dipeptidyl peptidase 1 light chain	CTSC
5852400	3311800	3456100	4612400	3947500	4	4	4	30.3	30.3	30.3	17.018	0	20.965	127080000	18	P53680	P53680	AP-2 complex subunit sigma	AP2S1
280170	238840	236420	290450	239430	2	2	2	10.4	10.4	10.4	30.601	0	9.1128	19280000	2	P53701	P53701	Cytochrome c-type heme lyase	HCCS
6493400	2741300	2429200	4089500	3302000	6	6	6	13	13	13	53.944	0	46.242	228660000	17	P53985	P53985	Monocarboxylate transporter 1	SLC16A1
7715200	4782400	5178500	6959400	7036900	19	19	19	25.4	25.4	25.4	118.32	0	151.8	1266900000	89	P53992	P53992	Protein transport protein Sec24C	SEC24C
19419000	12065000	12140000	19091000	18514000	8	8	8	44.9	44.9	44.9	14.395	0	57.498	487370000	21	P53999	P53999	Activated RNA polymerase II transcriptional coactivator p15	SUB1
583490	352680	317890	452120	449370	9	9	9	12	12	12	139.56	0	30.063	125020000	13	P54098	P54098	DNA polymerase subunit gamma-1	POLG
1319500	851340	713240	955070	558520	2	2	2	20.3	20.3	20.3	26.215	0	13.033	35181000	3	P54105	P54105	Methylosome subunit pICln	CLNS1A
1227200	722640	751690	1022200	1005900	9	9	9	18.8	18.8	18.8	75.378	0	34.719	175000000	29	P54136	P54136	Arginine--tRNA ligase, cytoplasmic	RARS
13910000	9175600	9298500	13072000	12424000	16	16	16	30.6	30.6	30.6	125.41	0	141.71	1562800000	87	P54259	P54259	Atrophin-1	ATN1
89700	37606	42848	67133	64088	2	2	2	4.4	4.4	4.4	59.143	0.00033289	5.8851	10850000	4	P54577	P54577	Tyrosine--tRNA ligase, cytoplasmic;Tyrosine--tRNA ligase, cytoplasmic, N-terminally processed	YARS
1493000	1253400	1152600	845460	1609300	7	7	7	32	32	32	37.579	0	31.742	127070000	18	P54619;Q9UGJ0	P54619	5-AMP-activated protein kinase subunit gamma-1	PRKAG1
946070	450430	461730	600000	633530	3	3	3	21.8	21.8	21.8	26.477	0	12.4	43285000	8	P54819	P54819	Adenylate kinase 2, mitochondrial;Adenylate kinase 2, mitochondrial, N-terminally processed	AK2
3269000	1988900	1824300	2057800	2600800	17	17	17	32.7	32.7	32.7	87.301	0	145.38	493110000	48	P54886	P54886	Delta-1-pyrroline-5-carboxylate synthase;Glutamate 5-kinase;Gamma-glutamyl phosphate reductase	ALDH18A1
411230	255050	114760	373990	265180	2	2	2	4.4	4.4	4.4	49.222	0.00031476	4.7208	31245000	5	P55010	P55010	Eukaryotic translation initiation factor 5	EIF5
1144500	755340	857810	1065400	1187300	3	3	3	11.4	11.4	11.4	40.736	0	11.542	70146000	3	P55036	P55036	26S proteasome non-ATPase regulatory subunit 4	PSMD4
529410	242180	351140	297060	331840	3	3	3	12.1	12.1	12.1	40.746	0	13.731	38536000	4	P55039	P55039	Developmentally-regulated GTP-binding protein 2	DRG2
466330	381880	364650	522800	481170	2	2	2	6.3	6.3	6.3	50.395	0.00035549	7.4445	42120000	5	Q13133;P55055	Q13133;P55055	Oxysterols receptor LXR-alpha;Oxysterols receptor LXR-beta	NR1H3;NR1H2
270800	108690	100110	219790	151050	4	4	4	7.3	7.3	7.3	110.42	0	11.545	44222000	5	P55060	P55060	Exportin-2	CSE1L
881060	322620	290350	459980	463820	7	7	7	12.8	12.8	12.8	89.321	0	18.716	101550000	9	P55072	P55072	Transitional endoplasmic reticulum ATPase	VCP
35139000	23359000	23163000	34098000	34859000	18	18	18	43.3	43.3	43.3	51.958	0	228.79	2861800000	110	P55081	P55081	Microfibrillar-associated protein 1	MFAP1
1383200	648310	656760	1208700	1125700	8	8	8	21.5	21.5	21.5	51.294	0	22.189	130590000	6	P55084	P55084	Trifunctional enzyme subunit beta, mitochondrial;3-ketoacyl-CoA thiolase	HADHB
676410	658360	676310	987020	660130	1	1	1	9.3	9.3	9.3	20.7	0.0092359	2.9364	32924000	3	P55145	P55145	Mesencephalic astrocyte-derived neurotrophic factor	MANF
964290	414500	435560	580710	603370	16	16	16	16.4	16.4	16.4	206.8	0	115.38	263860000	30	P55196	P55196	Afadin	MLLT4
5672900	4751900	4579600	7209000	6731000	8	8	6	30.7	30.7	27.9	45.374	0	47.034	376280000	29	P55209	P55209	Nucleosome assembly protein 1-like 1	NAP1L1
6498500	4168000	4342500	5693300	5268700	30	30	30	31	31	31	136.06	0	149.93	1740100000	122	P55265	P55265	Double-stranded RNA-specific adenosine deaminase	ADAR
37715000	25766000	25061000	37303000	35312000	12	12	12	64.6	64.6	64.6	35.54	0	200.44	2095100000	91	P55735	P55735	Protein SEC13 homolog	SEC13
5664400	3527600	3983200	4203100	4237900	4	4	4	39.8	39.8	39.8	14.173	0	47.348	172930000	10	P55769	P55769	NHP2-like protein 1;NHP2-like protein 1, N-terminally processed	NHP2L1
1339500	771610	721100	1091000	1093600	12	12	12	18.9	18.9	18.9	103.28	0	47.864	230770000	27	P55786;A6NEC2	P55786	Puromycin-sensitive aminopeptidase	NPEPPS
383250	281990	300170	250460	0	1	1	1	12.2	12.2	12.2	23.449	0.0032622	3.6847	9727000	2	P55789	P55789	FAD-linked sulfhydryl oxidase ALR	GFER
69878000	45844000	45898000	63150000	57052000	20	10	10	55	35.9	35.9	49.263	0	251.88	5072800000	117	P55795	P55795	Heterogeneous nuclear ribonucleoprotein H2	HNRNPH2
814990	385570	416210	652000	645290	6	6	6	18.1	18.1	18.1	56.157	0	16.328	75766000	8	P55809;Q9BYC2	P55809	Succinyl-CoA:3-ketoacid coenzyme A transferase 1, mitochondrial	OXCT1
62917000	39604000	39416000	47338000	45130000	39	39	39	57.1	57.1	57.1	92.48	0	323.31	7969800000	263	P55884	P55884	Eukaryotic translation initiation factor 3 subunit B	EIF3B
85095000	47514000	52798000	67764000	65480000	4	4	4	41.5	41.5	41.5	10.918	0	36.05	1274600000	25	P56134	P56134	ATP synthase subunit f, mitochondrial	ATP5J2
2331600	1472300	1440400	1896700	1849400	10	10	10	16	16	16	101.11	0	52.064	341640000	26	P56192	P56192	Methionine--tRNA ligase, cytoplasmic	MARS
13111000	6060700	6988600	10883000	10037000	6	6	6	25.4	25.4	25.4	48.607	0	34.968	706210000	30	P56270	P56270	Myc-associated zinc finger protein	MAZ
1791300	5063800	5514500	1594500	6395200	3	3	3	31.9	31.9	31.9	7.9331	0.00035286	7.1982	81437000	3	P56385	P56385	ATP synthase subunit e, mitochondrial	ATP5I
164480	74536	74936	169000	110360	4	3	3	5	4.3	4.3	119.04	0	9.6323	27885000	2	P56524;Q9UQL6	P56524;Q9UQL6	Histone deacetylase 4;Histone deacetylase 5	HDAC4;HDAC5
2408400	1673800	1850600	2441700	2428600	3	3	3	25.7	25.7	25.7	26.599	0	20.486	97227000	7	P56537	P56537	Eukaryotic translation initiation factor 6	EIF6
3957600	2256000	2233200	2474200	3003300	9	9	8	30.1	30.1	27.9	48.944	0	56.963	250640000	17	P56545	P56545	C-terminal-binding protein 2	CTBP2
598480	1758700	413890	2214500	2170400	2	2	2	12.5	12.5	12.5	15.136	0.001816	4.0319	57247000	3	P56556	P56556	NADH dehydrogenase [ubiquinone] 1 alpha subcomplex subunit 6	NDUFA6
1306700	913290	934880	1033700	953220	9	9	9	19	19	19	93.371	0	52.806	215950000	20	P56945	P56945	Breast cancer anti-estrogen resistance protein 1	BCAR1
17656000	8669900	9269400	11823000	10555000	7	7	7	29.1	29.1	29.1	27.978	0	44.412	579740000	31	P57088	P57088	Transmembrane protein 33	TMEM33
476870	256050	308080	409920	481280	1	1	1	8.3	8.3	8.3	15.928	0.00034722	6.8315	15458000	4	P57105	P57105	Synaptojanin-2-binding protein	SYNJ2BP
81148	47874	30063	47922	33835	2	2	2	2.6	2.6	2.6	120.04	0	15.977	12042000	4	P57678	P57678	Gem-associated protein 4	GEMIN4
4828800	2957100	2810600	4512600	4919100	5	5	5	23.2	23.2	23.2	38.828	0	30.796	280390000	21	P57682	P57682	Krueppel-like factor 3	KLF3
240380	138400	121860	173200	194250	5	5	5	8.2	8.2	8.2	106.37	0	22.071	42537000	10	P57740	P57740	Nuclear pore complex protein Nup107	NUP107
624180	368850	289860	605570	487580	6	6	6	11.2	11.2	11.2	65.304	0	17.279	66529000	6	P57772	P57772	Selenocysteine-specific elongation factor	EEFSEC
287020	174060	0	0	0	1	1	1	3.7	3.7	3.7	38.772	0.0035367	3.5964	5071900	1	P58012	P58012	Forkhead box protein L2	FOXL2
2865900	1895700	2005600	2366500	2219800	58	53	53	45.1	40.3	40.3	555.65	0	323.31	3031400000	154	P58107	P58107	Epiplakin	EPPK1
0	0	0	0	0	1	1	1	2.3	2.3	2.3	44.694	0.0097684	2.9121	0	1	P58317	P58317	Zinc finger protein 121	ZNF121
697860	398120	373970	552100	677110	1	1	1	14.4	14.4	14.4	12.895	0.0035346	3.596	16195000	1	P58546	P58546	Myotrophin	MTPN
1933000	1326600	1276500	1230100	1882400	2	2	2	16.2	16.2	16.2	19.298	0.00033156	5.8328	38243000	5	P58557	P58557	Putative ribonuclease	YBEY
2766000	1609100	1654700	2438800	2277400	4	4	4	22.6	22.6	22.6	19.667	0	16.855	107460000	17	P59998	P59998	Actin-related protein 2/3 complex subunit 4	ARPC4
6177000	0	0	3099400	0	1	1	1	21.7	21.7	21.7	9.4618	0.00035638	7.5405	9276400	2	P60002	P60002	Transcription elongation factor 1 homolog	ELOF1
10368000	0	6136600	4410800	6858700	1	1	1	17.6	17.6	17.6	7.7412	0	17.267	83321000	4	P60059	P60059	Protein transport protein Sec61 subunit gamma	SEC61G
964620	453430	471190	1321300	987630	2	2	2	15.4	15.4	15.4	30.791	0	22.464	79765000	10	P60174	P60174	Triosephosphate isomerase	TPI1
65269000	39108000	39617000	46624000	45718000	29	29	29	67.4	67.4	67.4	52.22	0	241.54	6617400000	191	P60228	P60228	Eukaryotic translation initiation factor 3 subunit E	EIF3E
25629000	11627000	11277000	16099000	15179000	3	3	3	37.5	37.5	37.5	9.9743	0	20.249	478870000	16	P60468	P60468	Protein transport protein Sec61 subunit beta	SEC61B
495000	347000	353830	459150	332270	5	3	3	17.9	13	13	35.08	0	10.948	31796000	2	P60510	P60510	Serine/threonine-protein phosphatase 4 catalytic subunit	PPP4C
7318400	6133800	6758500	6443300	6693900	3	3	3	33.3	33.3	33.3	18.566	0	34.593	166740000	13	P60604	P60604	Ubiquitin-conjugating enzyme E2 G2	UBE2G2
54418000	40759000	42708000	35148000	34535000	9	9	9	60.3	60.3	60.3	16.93	0	106.51	2075700000	41	P60660;P14649	P60660	Myosin light polypeptide 6	MYL6
12169000	10699000	9833700	9613100	9331900	28	1	1	80.3	4.5	4.5	41.736	0	54.822	1032900000	10	P60709;Q562R1;P0CG38;P0CG39;Q9BYX7	P60709	Actin, cytoplasmic 1;Actin, cytoplasmic 1, N-terminally processed	ACTB
135650000	83481000	86234000	115430000	113400000	30	30	17	75.9	75.9	47.5	46.153	0	323.31	11752000000	241	P60842	P60842	Eukaryotic initiation factor 4A-I	EIF4A1
233660000	137960000	152370000	226400000	237520000	7	7	7	38.7	38.7	38.7	13.373	0	69.633	4939500000	58	P60866	P60866	40S ribosomal protein S20	RPS20
37792000	12916000	13757000	19645000	32568000	14	14	6	50.6	50.6	22.6	34.834	0	126.72	1866800000	73	P60891	P60891	Ribose-phosphate pyrophosphokinase 1	PRPS1
748730	398260	441560	616500	634060	2	2	2	10.2	10.2	10.2	27.399	0	8.0181	36908000	5	P60900	P60900	Proteasome subunit alpha type-6	PSMA6
95734000	58728000	62170000	92163000	88912000	4	4	4	40.2	40.2	40.2	11.203	0	49.26	1590800000	43	P60903	P60903	Protein S100-A10	S100A10
12544000	5697400	5454700	6242300	6052800	6	6	6	36.6	36.6	36.6	21.258	0	49.728	323920000	36	P60953	P60953	Cell division control protein 42 homolog	CDC42
15845000	11416000	11048000	13064000	13313000	7	7	7	46.7	46.7	46.7	18.506	0	51.362	711550000	26	P60981	P60981	Destrin	DSTN
1925000	1030600	1076200	1429400	1496800	4	3	3	21.7	16.4	16.4	23.668	0	9.6341	90453000	9	P61006	P61006	Ras-related protein Rab-8A	RAB8A
2887900	2023200	1885600	2525700	2215900	11	11	11	29.8	29.8	29.8	55.704	0	80.259	346150000	33	P61011	P61011	Signal recognition particle 54 kDa protein	SRP54
381470	238160	217780	468090	502690	3	3	3	16	16	16	23.545	0	8.9742	25315000	4	P61019;Q8WUD1	P61019	Ras-related protein Rab-2A	RAB2A
1196800	906890	545790	1380500	1170700	5	3	3	32.1	21.9	21.9	23.707	0	14.548	57207000	3	P61020	P61020	Ras-related protein Rab-5B	RAB5B
720350	636980	485720	692510	750570	2	1	1	11	5.5	5.5	22.541	0	11.023	42720000	5	P61026	P61026	Ras-related protein Rab-10	RAB10
729550	0	0	0	0	1	1	1	3.4	3.4	3.4	39.745	0	12.76	7295500	2	P61073	P61073	C-X-C chemokine receptor type 4	CXCR4
2274500	1306500	1486000	1987000	2159100	1	1	1	7.5	7.5	7.5	16.735	0.0097738	2.9199	36853000	5	P62837;P61077	P62837;P61077	Ubiquitin-conjugating enzyme E2 D2;Ubiquitin-conjugating enzyme E2 D3	UBE2D2;UBE2D3
12092000	8358000	8349700	11087000	9346900	9	9	9	58.1	58.1	58.1	23.897	0	95.653	738500000	34	P61106	P61106	Ras-related protein Rab-14	RAB14
797660	802750	859970	874280	176680	4	4	4	14.8	14.8	14.8	47.371	0	18.02	73738000	9	P61158;Q9C0K3;Q9P1U1	P61158	Actin-related protein 3	ACTR3
1027300	322780	548530	889430	976660	2	2	2	6.1	6.1	6.1	44.76	0.00035511	7.3356	48941000	6	P61160	P61160	Actin-related protein 2	ACTR2
349320	178490	215190	326630	0	2	2	2	8	8	8	42.613	0	7.9753	20323000	3	P61163;P42025	P61163;P42025	Alpha-centractin;Beta-centractin	ACTR1A;ACTR1B
3476500	1823400	1992100	2619800	2131000	1	1	1	10.1	10.1	10.1	9.0788	0.0055041	3.3337	24086000	3	P61165	P61165	Transmembrane protein 258	TMEM258
23457000	14598000	12210000	19295000	15731000	9	6	6	56.4	27.6	27.6	20.697	0	46.896	852920000	31	P84077;P61204	P84077;P61204	ADP-ribosylation factor 1;ADP-ribosylation factor 3	ARF1;ARF3
10745000	6034700	6307100	9207200	8440300	17	17	17	38.6	38.6	38.6	67.314	0	219.24	1181300000	67	P61221	P61221	ATP-binding cassette sub-family E member 1	ABCE1
137990000	83341000	84721000	116150000	116230000	24	24	24	67.4	67.4	67.4	29.945	0	271.19	9153200000	180	P61247	P61247	40S ribosomal protein S3a	RPS3A
26063000	16583000	16931000	72187000	66153000	6	6	6	29	29	29	17.258	0	20.999	1187500000	26	P61254;Q9UNX3	P61254;Q9UNX3	60S ribosomal protein L26;60S ribosomal protein L26-like 1	RPL26;RPL26L1
234020	133630	109850	178660	192120	1	1	1	3.5	3.5	3.5	29.506	0.00031397	4.6668	11028000	4	P61289	P61289	Proteasome activator complex subunit 3	PSME3
1198400	660400	689890	1354500	1344800	2	2	2	11.3	11.3	11.3	24.146	0	8.6138	62975000	5	P61313	P61313	60S ribosomal protein L15	RPL15
291060	222530	239810	305300	295330	5	1	1	41.1	5.5	5.5	17.163	0.0063037	3.2016	13540000	2	P61326	P61326	Protein mago nashi homolog	MAGOH
47212000	22376000	16444000	31885000	28920000	7	7	7	49.3	49.3	49.3	15.798	0	39.954	734190000	33	P61353	P61353	60S ribosomal protein L27	RPL27
306940	237490	184740	244110	276740	1	1	1	3.4	3.4	3.4	39.035	0.00061482	4.244	20000000	1	P61371;Q96A47	P61371;Q96A47	Insulin gene enhancer protein ISL-1;Insulin gene enhancer protein ISL-2	ISL1;ISL2
25877000	14193000	15425000	15953000	17661000	4	4	4	50	50	50	10.275	0	26.592	356430000	17	P61513;A6NKH3	P61513	60S ribosomal protein L37a	RPL37A
2373500	1235800	1355400	1077700	1115600	6	1	1	32.6	6.2	6.2	21.768	0.00033124	5.822	64422000	5	P61586	P61586	Transforming protein RhoA	RHOA
688630	391200	528820	560170	434560	3	3	3	18.9	18.9	18.9	27.368	0	8.027	28637000	4	P61587	P61587	Rho-related GTP-binding protein RhoE	RND3
4970200	2332600	2369800	3728000	1958700	3	3	3	28.4	28.4	28.4	10.932	0	12.052	122870000	9	P61604	P61604	10 kDa heat shock protein, mitochondrial	HSPE1
17114000	8471200	7992800	10894000	10264000	12	12	12	33.4	33.4	33.4	52.264	0	124.02	875780000	63	P61619;Q9H9S3	P61619	Protein transport protein Sec61 subunit alpha isoform 1	SEC61A1
534810	349270	306070	226530	356660	2	2	2	17.8	17.8	17.8	22.626	0.0003123	4.5972	26600000	0	P61758	P61758	Prefoldin subunit 3	VBP1
270420	143790	127910	121890	117840	2	2	2	3.5	3.5	3.5	67.568	0.0054771	3.2867	24237000	2	P61764	P61764	Syntaxin-binding protein 1	STXBP1
6499700	490580	6960600	4966700	4065300	2	2	2	26.9	26.9	26.9	13.714	0	16.054	137900000	5	P61769	P61769	Beta-2-microglobulin;Beta-2-microglobulin form pI 5.3	B2M
1718100	0	0	0	1414200	1	1	1	10.6	10.6	10.6	12.497	0.00031182	4.5616	15661000	2	P61803	P61803	Dolichyl-diphosphooligosaccharide--protein glycosyltransferase subunit DAD1	DAD1
2006500	1263100	1341600	1975100	1829100	2	2	2	20.9	20.9	20.9	20.198	0	10.22	42077000	9	P61923	P61923	Coatomer subunit zeta-1	COPZ1
38811000	24335000	24864000	39201000	37227000	12	12	12	49.4	49.4	49.4	38.926	0	154.35	2466600000	73	P61962	P61962	DDB1- and CUL4-associated factor 7	DCAF7
26889000	17658000	18137000	25804000	24086000	14	14	14	61.1	61.1	61.1	36.588	0	114.53	1801200000	72	P61964;Q86VZ2	P61964	WD repeat-containing protein 5	WDR5
4865900	3522800	3710300	5471000	5922900	2	2	2	20	20	20	17.994	0	21.224	187940000	21	P61968	P61968	LIM domain transcription factor LMO4	LMO4
1679700000	1216000000	1217000000	1624200000	1545900000	37	37	37	72.1	72.1	72.1	50.976	0	323.31	174790000000	1116	P61978	P61978	Heterogeneous nuclear ribonucleoprotein K	HNRNPK
9723400	6127000	6016200	9758100	7990000	11	9	8	54.3	51	44.5	28.302	0	180.53	633830000	41	P61981	P61981	14-3-3 protein gamma;14-3-3 protein gamma, N-terminally processed	YWHAG
143490000	97359000	95522000	132100000	134090000	13	13	13	66	66	66	22.127	0	163.81	6628200000	77	P62081	P62081	40S ribosomal protein S7	RPS7
153590000	115870000	118600000	143220000	142420000	23	23	6	78.5	78.5	26.1	37.512	0	313.26	12127000000	192	P62136	P62136	Serine/threonine-protein phosphatase PP1-alpha catalytic subunit	PPP1CA
44867000	33279000	34903000	43208000	40219000	22	8	8	76.1	40.7	40.7	37.186	0	185.84	3340100000	92	P62140	P62140	Serine/threonine-protein phosphatase PP1-beta catalytic subunit	PPP1CB
310160	260250	212270	290400	347710	3	3	3	8.4	8.4	8.4	49.184	0	12.031	36940000	3	P62191	P62191	26S protease regulatory subunit 4	PSMC1
1717100	987250	944400	1341900	1465300	9	9	8	31	31	28.1	45.626	0	58.936	154940000	22	P62195	P62195	26S protease regulatory subunit 8	PSMC5
91340000	53069000	54170000	86409000	88035000	12	12	12	58.7	58.7	58.7	24.205	0	143.92	3730200000	98	P62241	P62241	40S ribosomal protein S8	RPS8
166620000	97337000	99736000	152430000	149770000	9	9	9	66.9	66.9	66.9	14.839	0	60.187	5993100000	79	P62244	P62244	40S ribosomal protein S15a	RPS15A
656290000	245170000	244800000	585750000	331260000	16	16	16	72.6	72.6	72.6	16.445	0	96.16	22696000000	129	P62249	P62249	40S ribosomal protein S16	RPS16
14678000	8461600	7205400	12592000	12813000	14	12	12	62.7	59.6	59.6	29.174	0	130.15	947760000	42	P62258	P62258	14-3-3 protein epsilon	YWHAE
694100000	411860000	441430000	591460000	578420000	11	11	11	68.9	68.9	68.9	16.273	0	216.33	10869000000	115	P62263	P62263	40S ribosomal protein S14	RPS14
91012000	67694000	67575000	95488000	104420000	7	7	7	49	49	49	15.807	0	67.292	2557200000	40	P62266	P62266	40S ribosomal protein S23	RPS23
727490000	416840000	413920000	603620000	589570000	18	18	18	61.2	61.2	61.2	17.718	0	119.67	24763000000	150	P62269	P62269	40S ribosomal protein S18	RPS18
711320000	407740000	391990000	557550000	531840000	4	4	4	48.2	48.2	48.2	6.6767	0	38.873	5200900000	21	P62273	P62273	40S ribosomal protein S29	RPS29
209870000	122820000	128840000	189980000	187380000	16	16	16	64.9	64.9	64.9	17.222	0	95.64	7550000000	118	P62277	P62277	40S ribosomal protein S13	RPS13
133390000	70346000	81970000	103220000	97625000	17	17	17	65.8	65.8	65.8	18.431	0	69.174	4865500000	82	P62280	P62280	40S ribosomal protein S11	RPS11
935170000	721510000	745970000	1004900000	935580000	6	6	6	72.8	72.8	72.8	10.803	0	90.929	17373000000	200	P62304	P62304	Small nuclear ribonucleoprotein E	SNRPE
631040000	422040000	431480000	547050000	521890000	3	3	3	48.8	48.8	48.8	9.7251	0	43.82	7660500000	68	P62306	P62306	Small nuclear ribonucleoprotein F	SNRPF
331960000	326060000	339300000	465380000	447430000	6	6	6	77.6	77.6	77.6	8.496	0	35.549	5730400000	52	P62308;A8MWD9	P62308;A8MWD9	Small nuclear ribonucleoprotein G;Putative small nuclear ribonucleoprotein G-like protein 15	SNRPG;SNRPGP15
29681000	19820000	20583000	25019000	24539000	6	6	6	82.4	82.4	82.4	11.845	0	68.178	358930000	18	P62310	P62310	U6 snRNA-associated Sm-like protein LSm3	LSM3
786700	323390	351290	645790	541360	2	2	2	26.2	26.2	26.2	9.1275	0	16.517	15891000	2	P62312	P62312	U6 snRNA-associated Sm-like protein LSm6	LSM6
2027600000	1667100000	1548100000	2114000000	1970700000	8	8	8	63.9	63.9	63.9	13.281	0	129.08	37310000000	104	P62314	P62314	Small nuclear ribonucleoprotein Sm D1	SNRPD1
702270000	512920000	483030000	684180000	655900000	15	15	15	71.2	71.2	71.2	13.527	0	253.29	24306000000	192	P62316	P62316	Small nuclear ribonucleoprotein Sm D2	SNRPD2
1080300000	820100000	838530000	962790000	1008600000	8	8	8	61.9	61.9	61.9	13.916	0	139.82	28262000000	203	P62318	P62318	Small nuclear ribonucleoprotein Sm D3	SNRPD3
8757600	5642700	5786400	8208000	8140200	4	4	4	42.3	42.3	42.3	20.082	0	27.136	255740000	18	P62330	P62330	ADP-ribosylation factor 6	ARF6
1416600	822010	648320	1033500	1057300	6	6	6	19	19	19	44.172	0	28.017	99555000	8	P62333	P62333	26S protease regulatory subunit 10B	PSMC6
19618000	11130000	11040000	18175000	17650000	12	12	12	39.5	39.5	39.5	29.995	0	55.091	776120000	43	P62424	P62424	60S ribosomal protein L7a	RPL7A
1031600	519250	633650	908880	924300	3	3	3	21.5	21.5	21.5	19.294	0	9.7018	44194000	9	P62487	P62487	DNA-directed RNA polymerase II subunit RPB7	POLR2G
1109500	363840	505070	510730	759710	3	3	3	16.7	16.7	16.7	24.393	0	8.0361	45484000	1	P62491;Q15907	P62491;Q15907	Ras-related protein Rab-11A;Ras-related protein Rab-11B	RAB11A;RAB11B
3003400	1484400	1471200	2938000	2709900	10	10	10	30.4	30.4	30.4	49.03	0	62.857	278570000	27	P62495	P62495	Eukaryotic peptide chain release factor subunit 1	ETF1
17847000	11912000	10424000	7356100	6940700	8	8	8	52	52	52	19.463	0	61.624	708240000	32	P62633	P62633	Cellular nucleic acid-binding protein	CNBP
295610000	187000000	181530000	256310000	252590000	23	23	23	65.8	65.8	65.8	29.597	0	198.8	17596000000	238	P62701;Q8TD47;P22090	P62701	40S ribosomal protein S4, X isoform	RPS4X
102770000	61456000	59224000	105190000	104500000	10	10	10	42.9	42.9	42.9	17.695	0	54.584	3032100000	68	P62750	P62750	60S ribosomal protein L23a	RPL23A
88943000	53343000	54521000	89519000	86265000	11	11	11	37.3	37.3	37.3	28.68	0	92.034	3353300000	75	P62753	P62753	40S ribosomal protein S6	RPS6
163520000	48919000	58996000	105550000	103220000	8	8	8	48.5	48.5	48.5	11.367	0	44.796	2881300000	51	P62805	P62805	Histone H4	HIST1H4A
186410000	104790000	107060000	151340000	143420000	12	12	12	49.1	49.1	49.1	24.423	0	136.19	6930200000	96	P62826	P62826	GTP-binding nuclear protein Ran	RAN
132550000	87962000	89199000	127400000	126440000	11	11	11	74.3	74.3	74.3	14.865	0	64.016	5071900000	115	P62829	P62829	60S ribosomal protein L23	RPL23
118490000	58808000	60222000	110000000	109590000	6	6	6	64.8	64.8	64.8	17.04	0	154.64	2742600000	79	P62841	P62841	40S ribosomal protein S15	RPS15
100700000	57561000	58713000	96628000	94888000	6	6	6	36.1	36.1	36.1	15.423	0	42.149	2450900000	55	P62847	P62847	40S ribosomal protein S24	RPS24
655420000	439850000	452080000	677780000	627570000	8	8	8	43.2	43.2	43.2	13.742	0	45.443	14263000000	71	P62851	P62851	40S ribosomal protein S25	RPS25
70610000	40083000	41092000	66445000	60049000	3	3	3	33.9	33.9	33.9	13.015	0	15.971	1391400000	29	P62854;Q5JNZ5	P62854;Q5JNZ5	40S ribosomal protein S26;Putative 40S ribosomal protein S26-like 1	RPS26;RPS26P11
59866000	34000000	33928000	38924000	40710000	6	6	6	56.5	56.5	56.5	7.8409	0	60.415	622280000	30	P62857	P62857	40S ribosomal protein S28	RPS28
212710000	128360000	126710000	203100000	194610000	3	3	3	20.3	20.3	20.3	6.6478	0	10.565	1731000000	20	P62861	P62861	40S ribosomal protein S30	FAU
2798000	1801900	1514700	2272900	2342400	4	4	2	12.9	12.9	7.6	37.377	0	33.118	139490000	9	P62873;P16520	P62873	Guanine nucleotide-binding protein G(I)/G(S)/G(T) subunit beta-1	GNB1
13650000	7837100	7567700	11780000	12126000	2	2	2	29.9	29.9	29.9	7.645	0.00034904	6.9981	158880000	10	P62875	P62875	DNA-directed RNA polymerases I, II, and III subunit RPABC5	POLR2L
1965500	1216500	1856300	1936600	1975100	2	2	2	17.6	17.6	17.6	12.274	0	21.78	26850000	8	P62877	P62877	E3 ubiquitin-protein ligase RBX1;E3 ubiquitin-protein ligase RBX1, N-terminally processed	RBX1
1665400	1032500	622770	975530	1171800	3	1	1	9.4	4.1	4.1	37.331	0	13.55	71083000	5	P62879;Q9HAV0	P62879;Q9HAV0	Guanine nucleotide-binding protein G(I)/G(S)/G(T) subunit beta-2;Guanine nucleotide-binding protein subunit beta-4	GNB2;GNB4
17295000	11595000	12305000	15943000	15306000	4	4	4	50.4	50.4	50.4	12.784	0	40.812	434670000	25	P62888	P62888	60S ribosomal protein L30	RPL30
105060000	49699000	59661000	114770000	108040000	1	1	1	19.6	19.6	19.6	6.3225	0.00035881	7.6736	437220000	11	Q59GN2;P62891	Q59GN2;P62891	Putative 60S ribosomal protein L39-like 5;60S ribosomal protein L39	RPL39P5;RPL39
80503000	47809000	51687000	96030000	87085000	7	7	7	45.6	45.6	45.6	14.463	0	32.055	2541800000	36	P62899	P62899	60S ribosomal protein L31	RPL31
20825000	11071000	10507000	18678000	18235000	9	9	9	35	35	35	24.831	0	51.854	872480000	41	P62906	P62906	60S ribosomal protein L10a	RPL10A
4186700	3699000	3846700	5456100	5246900	4	4	4	28.1	28.1	28.1	15.86	0	16.186	179480000	10	P62910	P62910	60S ribosomal protein L32	RPL32
155220000	99835000	97348000	137230000	139360000	9	9	9	60.1	60.1	60.1	20.252	0	56.294	5661000000	45	P62913	P62913	60S ribosomal protein L11	RPL11
12125000	6237500	6247600	10549000	8534200	5	5	5	28	28	28	28.024	0	20.026	480620000	19	P62917	P62917	60S ribosomal protein L8	RPL8
73405000	42797000	44350000	67737000	63155000	13	13	13	71.5	71.5	71.5	18.012	0	128.24	2914400000	78	P62937;Q9Y536;P0DN37;P0DN26;A0A0B4J2A2;A0A075B767;A0A075B759;F5H284	P62937	Peptidyl-prolyl cis-trans isomerase A;Peptidyl-prolyl cis-trans isomerase A, N-terminally processed	PPIA
17069000	9137700	10777000	13027000	13534000	4	4	4	34	34	34	17.965	0	30.058	381270000	12	P62979;P62987;P0CG47;P0CG48	P62979;P62987;P0CG47;P0CG48	Ubiquitin-40S ribosomal protein S27a;Ubiquitin;40S ribosomal protein S27a;Ubiquitin-60S ribosomal protein L40;Ubiquitin;60S ribosomal protein L40;Polyubiquitin-B;Ubiquitin;Polyubiquitin-C;Ubiquitin	RPS27A;UBA52;UBB;UBC
10099000	6994300	6969700	10269000	10328000	11	11	11	60.4	60.4	60.4	25.206	0	56.018	625240000	40	P62993	P62993	Growth factor receptor-bound protein 2	GRB2
29185000	19895000	19657000	23354000	22106000	9	9	9	39.6	39.6	39.6	33.665	0	78.82	1256200000	52	P62995	P62995	Transformer-2 protein homolog beta	TRA2B
14521000	5268300	4811600	8723200	5424900	5	5	5	30.2	30.2	30.2	21.45	0	34.162	271250000	19	P63000;P15153;P60763	P63000;P15153	Ras-related C3 botulinum toxin substrate 1;Ras-related C3 botulinum toxin substrate 2	RAC1;RAC2
3864000	2551500	2383100	2992700	2905900	23	23	15	38.3	38.3	29.3	104.55	0	158.02	617280000	77	P63010	P63010	AP-2 complex subunit beta	AP2B1
35489000	23524000	23910000	35066000	33823000	15	15	13	52.2	52.2	44.9	27.745	0	178.51	2125400000	59	P63104	P63104	14-3-3 protein zeta/delta	YWHAZ
13986000	8008200	8278300	11186000	11271000	19	19	19	57.7	57.7	57.7	51.691	0	232.38	1107300000	62	P63151;Q66LE6;Q00005;Q9Y2T4	P63151	Serine/threonine-protein phosphatase 2A 55 kDa regulatory subunit B alpha isoform	PPP2R2A
36952000	23253000	25496000	22321000	22501000	5	2	2	64	38.2	38.2	10.366	0	72.816	652610000	17	P63167	P63167	Dynein light chain 1, cytoplasmic	DYNLL1
2841700	2428900	2321800	3444100	3544700	2	2	2	35.4	35.4	35.4	12.452	0	14.891	87487000	5	P63172	P63172	Dynein light chain Tctex-type 1	DYNLT1
872310000	505700000	530240000	765860000	734770000	8	8	8	57.1	57.1	57.1	8.2178	0	55.213	10227000000	117	P63173	P63173	60S ribosomal protein L38	RPL38
17743000	11214000	10331000	19111000	17022000	9	9	9	55.2	55.2	55.2	18.658	0	89.162	754210000	35	P63208	P63208	S-phase kinase-associated protein 1	SKP1
21857000	14080000	14524000	18865000	17628000	5	5	5	63.9	63.9	63.9	9.1113	0	68.89	434770000	30	P63220	P63220	40S ribosomal protein S21	RPS21
131400000	109890000	114560000	129320000	118510000	17	17	17	88.3	88.3	88.3	16.832	0	323.31	4829400000	133	P63241;Q6IS14;Q9GZV4	P63241;Q6IS14	Eukaryotic translation initiation factor 5A-1;Eukaryotic translation initiation factor 5A-1-like	EIF5A;EIF5AL1
124620000	83858000	86903000	110060000	103000000	21	21	21	78.9	78.9	78.9	35.076	0	234.61	10169000000	161	P63244	P63244	Guanine nucleotide-binding protein subunit beta-2-like 1;Guanine nucleotide-binding protein subunit beta-2-like 1, N-terminally processed	GNB2L1
793090000	477150000	477460000	600320000	580150000	29	29	2	80.5	80.5	4.8	41.792	0	323.31	58563000000	410	P63261	P63261	Actin, cytoplasmic 2;Actin, cytoplasmic 2, N-terminally processed	ACTG1
2662200	1824300	1732300	2909300	2863200	1	1	1	13.7	13.7	13.7	13.193	0	9.0626	71948000	5	P63272	P63272	Transcription elongation factor SPT4	SUPT4H1
2375700	2521200	2309400	2071200	2063100	3	3	3	14.6	14.6	14.6	18.007	0	9.9969	79384000	10	P63279	P63279	SUMO-conjugating enzyme UBC9	UBE2I
7297000	5597800	5151600	6305500	6429300	9	9	7	41.7	41.7	36.9	35.594	0	83.745	492500000	33	P67775;P62714	P67775;P62714	Serine/threonine-protein phosphatase 2A catalytic subunit alpha isoform;Serine/threonine-protein phosphatase 2A catalytic subunit beta isoform	PPP2CA;PPP2CB
132140000	81575000	80205000	130130000	127890000	19	19	14	70.7	70.7	65.7	35.924	0	323.31	6623300000	173	P67809;Q9Y2T7	P67809	Nuclease-sensitive element-binding protein 1	YBX1
1042600	569310	522960	756230	773450	2	2	2	11.2	11.2	11.2	20.625	0	11.815	36645000	9	P67812	P67812	Signal peptidase complex catalytic subunit SEC11A	SEC11A
9727200	5916600	6140600	8205700	8261600	6	6	6	39.5	39.5	39.5	24.942	0	36.496	382520000	19	P67870	P67870	Casein kinase II subunit beta	CSNK2B
4525600	3039300	3384600	1834500	3674900	7	7	2	25.8	25.8	10.1	28.521	0	49.082	246880000	13	P67936;P09493	P67936;P09493	Tropomyosin alpha-4 chain;Tropomyosin alpha-1 chain	TPM4;TPM1
95899000	62352000	62196000	82424000	86787000	20	5	5	50.9	22.5	22.5	42.051	0	68.45	7793100000	42	P68133;P68032;P63267;P62736	P68133;P68032;P63267;P62736	Actin, alpha skeletal muscle;Actin, alpha cardiac muscle 1;Actin, gamma-enteric smooth muscle;Actin, aortic smooth muscle	ACTA1;ACTC1;ACTG2;ACTA2
2432500	1641300	2298300	2617500	2332800	3	3	3	37.7	37.7	37.7	17.861	0	11.346	79257000	3	P68036;A0A1B0GUS4	P68036	Ubiquitin-conjugating enzyme E2 L3	UBE2L3
1260800000	877810000	920950000	1052700000	965780000	30	30	18	75.1	75.1	45.7	50.14	0	323.31	96482000000	916	P68104;Q5VTE0	P68104;Q5VTE0	Elongation factor 1-alpha 1;Putative elongation factor 1-alpha-like 3	EEF1A1;EEF1A1P5
330030000	213750000	217430000	281710000	269580000	31	31	0	72.9	72.9	0	50.151	0	323.31	27563000000	364	P68363;Q9H853	P68363	Tubulin alpha-1B chain	TUBA1B
25070000	17639000	17836000	21301000	21322000	26	5	5	66.7	19.4	19.4	49.924	0	36.401	2166500000	39	P68366	P68366	Tubulin alpha-4A chain	TUBA4A
547690000	362420000	370900000	498660000	478500000	27	27	1	67	67	2.7	49.83	0	323.31	42905000000	499	P68371	P68371	Tubulin beta-4B chain	TUBB4B
13968000	8959100	9976400	13317000	13970000	13	13	13	48.6	48.6	48.6	45.143	0	79.29	1083400000	44	P68400;Q8NEV1	P68400;Q8NEV1	Casein kinase II subunit alpha;Casein kinase II subunit alpha 3	CSNK2A1;CSNK2A3
303130	100350	167280	242460	250240	6	6	6	6.2	6.2	6.2	134.32	0	11.681	68062000	14	Q15155;P69849;Q5JPE7	Q15155;P69849;Q5JPE7	Nodal modulator 1;Nodal modulator 3;Nodal modulator 2	NOMO1;NOMO3;NOMO2
3965100	2393100	2587300	3290100	3659400	15	15	15	23.8	23.8	23.8	97.667	0	102.92	635800000	50	P78316	P78316	Nucleolar protein 14	NOP14
127900	154310	195910	478990	244710	3	3	3	8.8	8.8	8.8	39.221	0.00035587	7.4721	22835000	1	P78318	P78318	Immunoglobulin-binding protein 1	IGBP1
8459400	5697700	5802700	8342800	7988800	36	36	35	37.5	37.5	36.9	128.64	0	239.83	2395200000	153	P78332	P78332	RNA-binding protein 6	RBM6
969890	582010	574460	846970	821040	2	2	2	9.6	9.6	9.6	34.128	0	14.034	45532000	4	P78337;O75364;Q99697	P78337;O75364;Q99697	Pituitary homeobox 1;Pituitary homeobox 3;Pituitary homeobox 2	PITX1;PITX3;PITX2
39559000	27132000	27538000	36290000	34315000	42	42	42	53.9	53.9	53.9	102.36	0	323.31	8076900000	276	P78344	P78344	Eukaryotic translation initiation factor 4 gamma 2	EIF4G2
1108100	802160	586000	988660	1112900	5	5	5	21.9	21.9	21.9	31.834	0	22.133	82760000	10	P78345	P78345	Ribonuclease P protein subunit p38	RPP38
8719900	5665100	5685300	8619600	8155300	10	10	10	46.3	46.3	46.3	29.321	0	54.566	552680000	41	P78346	P78346	Ribonuclease P protein subunit p30	RPP30
4857300	2735000	2856700	3464200	3563200	21	21	21	31.1	31.1	31.1	112.42	0	141.04	856350000	61	P78347	P78347	General transcription factor II-I	GTF2I
290640	157020	142190	256610	165590	1	1	1	3.4	3.4	3.4	47.377	0.00034626	6.7238	19229000	2	P78356	P78356	Phosphatidylinositol 5-phosphate 4-kinase type-2 beta	PIP4K2B
434030	269510	230400	406950	415390	3	2	2	4.9	3.6	3.6	77.526	0	7.9639	50932000	5	P78362	P78362	SRSF protein kinase 2;SRSF protein kinase 2 N-terminal;SRSF protein kinase 2 C-terminal	SRPK2
120710	77184	120630	77291	165530	2	2	2	5.8	5.8	5.8	47.457	0.0065696	3.1561	10665000	1	P78368;Q9Y6M4;Q9HCP0	P78368;Q9Y6M4;Q9HCP0	Casein kinase I isoform gamma-2;Casein kinase I isoform gamma-3;Casein kinase I isoform gamma-1	CSNK1G2;CSNK1G3;CSNK1G1
12401000	6926800	6793700	9986100	9597100	21	21	21	60.2	60.2	60.2	57.488	0	204.38	1462500000	92	P78371	P78371	T-complex protein 1 subunit beta	CCT2
13698000	9189500	8721800	10806000	10980000	11	11	11	44.6	44.6	44.6	40.968	0	113.04	694140000	41	P78406	P78406	mRNA export factor	RAE1
338020	114590	199000	309120	283870	4	4	4	5.5	5.5	5.5	126.48	0	14.518	65964000	8	P78524	P78524	Suppression of tumorigenicity 5 protein	ST5
9333800	4818000	4895300	6344800	6079300	140	140	140	41.7	41.7	41.7	469.08	0	323.31	7049500000	511	P78527	P78527	DNA-dependent protein kinase catalytic subunit	PRKDC
3536700	2464000	2753600	3533800	4118500	7	7	7	35.3	35.3	35.3	34.389	0	68.852	278910000	22	P78549	P78549	Endonuclease III-like protein 1	NTHL1
2280400	1693300	2217900	2574000	2932800	2	2	2	20.2	20.2	20.2	20.64	0	10.124	70190000	12	P79522	P79522	Proline-rich protein 3	PRR3
2427200	981010	1045400	1662100	1530600	3	3	3	31.3	31.3	31.3	22.693	0	39.983	84110000	11	P80723	P80723	Brain acid soluble protein 1	BASP1
1520100	1070500	1073000	1514400	1544000	6	3	3	26.3	18.3	18.3	37.827	0	13.745	67220000	11	P81877	P81877	Single-stranded DNA-binding protein 2	SSBP2
5297400	3071000	2924600	4279400	4026300	11	11	11	43.1	43.1	43.1	41.28	0	46.887	470370000	28	P82650	P82650	28S ribosomal protein S22, mitochondrial	MRPS22
2957600	1783500	1741300	3050200	2384700	5	5	5	28.3	28.3	28.3	20.116	0	24.048	107260000	14	P82663	P82663	28S ribosomal protein S25, mitochondrial	MRPS25
3463700	2170200	2134100	3039600	2516400	5	5	5	28.4	28.4	28.4	22.999	0	22.03	159890000	13	P82664	P82664	28S ribosomal protein S10, mitochondrial	MRPS10
8454200	5850000	5633100	6680400	6816300	9	9	9	36.8	36.8	36.8	36.844	0	60.01	501510000	31	P82673	P82673	28S ribosomal protein S35, mitochondrial	MRPS35
732960	477380	470920	360460	580180	3	3	3	8.1	8.1	8.1	48.006	0	11.087	65547000	10	P82675	P82675	28S ribosomal protein S5, mitochondrial	MRPS5
1965100	1208200	1352600	1563800	1015300	3	3	3	28.4	28.4	28.4	20.616	0.00035625	7.5363	56840000	3	P82912	P82912	28S ribosomal protein S11, mitochondrial	MRPS11
983130	608040	647410	979220	836440	2	2	2	29.9	29.9	29.9	10.688	0	11.469	20271000	2	P82921	P82921	28S ribosomal protein S21, mitochondrial	MRPS21
15308000	9951500	9527700	12833000	12958000	13	13	13	61	61	61	25.65	0	52.729	787510000	51	P82930	P82930	28S ribosomal protein S34, mitochondrial	MRPS34
1982500	1108000	866870	1837600	1545400	4	4	4	42.4	42.4	42.4	14.226	0	13.691	58724000	14	P82932	P82932	28S ribosomal protein S6, mitochondrial	MRPS6
11118000	7124400	7334500	9889500	9311100	15	15	15	48.7	48.7	48.7	45.834	0	113.34	1074700000	64	P82933	P82933	28S ribosomal protein S9, mitochondrial	MRPS9
1962000	285110	1133700	298030	297540	2	2	2	13.8	13.8	13.8	23.671	0.00033146	5.8308	35787000	3	P82979	P82979	SAP domain-containing ribonucleoprotein	SARNP
80107	59513	63729	72310	62763	1	1	1	2.7	2.7	2.7	60.693	0.003819	3.5509	7783700	1	P83111	P83111	Serine beta-lactamase-like protein LACTB, mitochondrial	LACTB
1379300	802870	1077300	1355600	1347700	3	3	3	11.1	11.1	11.1	39.499	0	26.258	107330000	16	P83369	P83369	U7 snRNA-associated Sm-like protein LSm11	LSM11
55069000	35408000	31293000	57647000	53210000	5	5	5	30.6	30.6	30.6	17.779	0	33.456	2093600000	40	P83731	P83731	60S ribosomal protein L24	RPL24
2605800	1826600	1240700	2084600	2221200	4	4	4	34.5	34.5	34.5	16.786	0	19.375	89810000	9	P83876	P83876	Thioredoxin-like protein 4A	TXNL4A
353650	274750	298500	318910	294090	2	1	1	24.3	15.7	15.7	21.418	0.0026938	3.8383	15399000	4	P83916	P83916	Chromobox protein homolog 1	CBX1
173700	75643	87474	139080	114280	4	2	2	11.5	5.4	5.4	48.08	0.00033956	6.2464	11213000	1	P84022;O15198	P84022	Mothers against decapentaplegic homolog 3	SMAD3
4659800	2436100	2568400	2898300	3651500	6	3	3	55	26.1	26.1	20.529	0	23.306	178360000	6	P84085	P84085	ADP-ribosylation factor 5	ARF5
523000000	396900000	410950000	516880000	472890000	7	7	7	53.8	53.8	53.8	12.259	0	128.05	11603000000	77	P84090	P84090	Enhancer of rudimentary homolog	ERH
12989000	7610600	7964000	9661300	9436400	8	8	8	46.1	46.1	46.1	21.308	0	87.765	524270000	34	P84095	P84095	Rho-related GTP-binding protein RhoG	RHOG
25690000	15500000	15882000	33087000	32225000	6	6	6	18.9	18.9	18.9	23.466	0	36.664	734300000	27	P84098	P84098	60S ribosomal protein L19	RPL19
83296000	52119000	53526000	72126000	74887000	6	5	5	31.7	31.7	31.7	19.329	0	26.199	2351700000	32	P84103	P84103	Serine/arginine-rich splicing factor 3	SRSF3
51011000	17747000	13884000	34495000	32215000	5	5	1	43.4	43.4	23.5	15.328	0	33.59	597410000	24	P84243;Q16695;P68431;Q6NXT2	P84243;Q16695;P68431	Histone H3.3;Histone H3.1t;Histone H3.1	H3F3A;HIST3H3;HIST1H3A
528270	366270	362240	384920	313220	4	4	4	7	7	7	75.456	0	16.638	60603000	11	P85037	P85037	Forkhead box protein K1	FOXK1
433180	197450	267330	405130	410900	3	3	3	8.7	8.7	8.7	55.866	0.00034037	6.312	53134000	1	P86791;P86790	P86791;P86790	Vacuolar fusion protein CCZ1 homolog;Vacuolar fusion protein CCZ1 homolog B	CCZ1;CCZ1B
18598000	11842000	11741000	15608000	15618000	26	25	25	42.7	41.9	41.9	103.53	0	253.86	2936300000	119	P98175	P98175	RNA-binding protein 10	RBM10
76660000	48999000	47571000	83554000	75230000	5	5	5	50.3	50.3	50.3	17.17	0	102.06	2656100000	39	P98179	P98179	RNA-binding protein 3	RBM3
187140	114570	109880	38210	80977	3	3	3	4.2	4.2	4.2	100.58	0	9.3254	21231000	3	P98194	P98194	Calcium-transporting ATPase type 2C member 1	ATP2C1
12960000	7835200	8291700	11942000	11593000	6	6	6	55.2	55.2	55.2	11.749	0	42.28	315730000	29	P99999;CON__P62894	P99999	Cytochrome c	CYCS
5716300	3031700	2951500	4860200	5052200	5	5	5	18.7	18.7	18.7	29.096	0	23.755	345790000	22	Q00059	Q00059	Transcription factor A, mitochondrial	TFAM
54667000	26148000	26007000	38232000	39280000	16	16	16	38.1	38.1	38.1	40.094	0	92.692	3502300000	105	Q00325	Q00325	Phosphate carrier protein, mitochondrial	SLC25A3
7135000	3776700	4323500	5574700	5071400	36	36	36	38.8	38.8	38.8	141.45	0	261.76	1708200000	128	Q00341	Q00341	Vigilin	HDLBP
835360	522610	532980	643900	650520	3	3	3	17.7	17.7	17.7	34.833	0	15.36	57337000	7	Q00403	Q00403	Transcription initiation factor IIB	GTF2B
2474400	1936300	2053700	2162300	2221400	7	6	6	28.4	25.7	25.7	33.304	0	24.262	173570000	25	Q00535	Q00535	Cyclin-dependent-like kinase 5	CDK5
3250500	2403200	2326300	3642200	3542600	16	15	10	40.5	39	28.5	59.582	0	64.24	424610000	53	Q00537	Q00537	Cyclin-dependent kinase 17	CDK17
8237500	4863200	5607700	8990200	8505800	4	4	4	18	18	18	34.91	0	119.88	325840000	21	Q00577	Q00577	Transcriptional activator protein Pur-alpha	PURA
9008000	4951700	4899500	7289000	6977000	15	15	15	48.1	48.1	48.1	40.294	0	66.316	629380000	50	Q00587	Q00587	Cdc42 effector protein 1	CDC42EP1
1589400	705970	716150	1027200	1028100	25	25	25	19.2	19.2	19.2	191.61	0	113.21	445880000	64	Q00610;P53675	Q00610	Clathrin heavy chain 1	CLTC
313960	144380	111290	195070	204140	2	2	2	3.7	3.7	3.7	96.748	0.0055104	3.3642	38753000	0	Q00653	Q00653	Nuclear factor NF-kappa-B p100 subunit;Nuclear factor NF-kappa-B p52 subunit	NFKB2
233220	186830	205210	293050	265120	1	1	1	6.2	6.2	6.2	25.177	0	8.7724	14201000	3	Q00688	Q00688	Peptidyl-prolyl cis-trans isomerase FKBP3	FKBP3
497090000	333310000	343060000	450590000	438220000	48	48	48	54.9	54.9	54.9	90.583	0	323.31	68055000000	489	Q00839	Q00839	Heterogeneous nuclear ribonucleoprotein U	HNRNPU
19505	4045.2	5028.4	6406.4	6090.8	2	2	2	0.9	0.9	0.9	274.61	0.00032051	5.0532	5709600	1	Q01082	Q01082	Spectrin beta chain, non-erythrocytic 1	SPTBN1
4392100	2737800	2606000	3776400	3560100	8	8	5	28.3	28.3	19.5	41.59	0	37.123	273160000	26	Q01085	Q01085	Nucleolysin TIAR	TIAL1
2868000	1358200	364010	3455300	2747500	3	3	3	19	19	19	33.488	0	53.091	97137000	4	Q01105;P0DME0	Q01105;P0DME0	Protein SET;Protein SETSIP	SET;SETSIP
1671600	1750800	1064800	2577800	1689400	3	3	3	15.4	15.4	15.4	25.476	0	31.412	78789000	10	Q01130	Q01130	Serine/arginine-rich splicing factor 2	SRSF2
278600	176840	239940	294700	220810	1	1	1	3.3	3.3	3.3	48.736	0.0065602	3.1339	23007000	1	Q01196	Q01196	Runt-related transcription factor 1	RUNX1
99723	26084	30521	56962	47161	1	1	1	4.8	4.8	4.8	51.901	0.00031656	4.7942	7292700	1	Q01518	Q01518	Adenylyl cyclase-associated protein 1	CAP1
15539000	9388300	9339600	11647000	12078000	7	7	7	16	16	16	55.01	0	40.511	927880000	47	Q01650;Q9UM01;Q92536	Q01650	Large neutral amino acids transporter small subunit 1	SLC7A5
458060	398980	247250	345550	415450	1	1	1	7.4	7.4	7.4	19.443	0.00033212	5.8595	13057000	2	Q01658	Q01658	Protein Dr1	DR1
70655	44251	0	67441	47977	3	3	3	6.1	6.1	6.1	100.83	0.00032733	5.5647	12207000	0	Q01780	Q01780	Exosome component 10	EXOSC10
9496200	6378200	6349200	11832000	11227000	36	36	36	36.2	36.2	36.2	124.04	0	323.31	2309400000	168	Q01804	Q01804	OTU domain-containing protein 4	OTUD4
16600000	7627700	8098400	11020000	10195000	29	29	25	41.3	41.3	35.6	85.595	0	223.74	1713300000	131	Q01813	Q01813	ATP-dependent 6-phosphofructokinase, platelet type	PFKP
578260000	338780000	344410000	624330000	597090000	15	15	15	20.3	20.3	20.3	68.477	0	278.8	42209000000	346	Q01844	Q01844	RNA-binding protein EWS	EWSR1
1719400	1442100	1422800	1859900	1904200	15	15	15	23.3	23.3	23.3	104.2	0	59.358	367330000	34	Q01968	Q01968	Inositol polyphosphate 5-phosphatase OCRL-1	OCRL
3977000	2715700	2537300	3648400	2952600	22	22	22	26.7	26.7	26.7	138.8	0	242.15	870700000	90	Q01970	Q01970	1-phosphatidylinositol 4,5-bisphosphate phosphodiesterase beta-3	PLCB3
18255000	89757	229840	344670	247990	2	2	2	2.7	2.7	2.7	80.735	0.0035388	3.5995	613340000	5	Q02040	Q02040	A-kinase anchor protein 17A	AKAP17A
983290	525960	706100	878190	598480	12	12	12	15.8	15.8	15.8	115.93	0	50.866	173520000	25	Q02218;Q9ULD0	Q02218	2-oxoglutarate dehydrogenase, mitochondrial	OGDH
4786300	3129200	2989800	4127000	3091300	22	22	22	32.8	32.8	32.8	110.06	0	176.11	906170000	75	Q02241	Q02241	Kinesin-like protein KIF23	KIF23
444570	341660	329550	407010	364290	2	2	2	9.6	9.6	9.6	38.157	0.00091912	4.1909	35854000	6	Q02338	Q02338	D-beta-hydroxybutyrate dehydrogenase, mitochondrial	BDH1
825510	529910	520640	812410	802780	1	1	1	3.6	3.6	3.6	81.924	0	12.529	31421000	2	Q02447	Q02447	Transcription factor Sp3	SP3
5416100	3615600	3490600	5009400	4588300	5	5	5	26.1	26.1	26.1	20.762	0	28.114	199080000	19	Q02543	Q02543	60S ribosomal protein L18a	RPL18A
4933800	2914800	2851500	4302400	4138500	19	19	19	34.1	34.1	34.1	83.549	0	124.75	842210000	75	Q02809	Q02809	Procollagen-lysine,2-oxoglutarate 5-dioxygenase 1	PLOD1
3451900	1971400	2105600	3380200	3532200	8	8	8	26.4	26.4	26.4	32.728	0	31.573	216620000	25	Q02878	Q02878	60S ribosomal protein L6	RPL6
1002800	876070	792770	1047800	1162900	5	5	5	13.2	13.2	13.2	56.918	0	24.287	82999000	13	Q02930	Q02930	Cyclic AMP-responsive element-binding protein 5	CREB5
12581000	4905400	5020600	9019000	9158100	11	11	11	48.4	48.4	48.4	34.061	0	147.54	732310000	45	Q02978	Q02978	Mitochondrial 2-oxoglutarate/malate carrier protein	SLC25A11
54751	30322	28250	55108	48378	3	3	3	0.8	0.8	0.8	860.65	0.0003268	5.5556	92143000	2	Q03001	Q03001	Dystonin	DST
16815000	11329000	11218000	15425000	14577000	12	12	12	25.9	25.9	25.9	62.055	0	90.48	1387300000	60	Q03111	Q03111	Protein ENL	MLLT1
144020	111180	121360	77697	135860	3	3	3	2.8	2.8	2.8	138.13	0.00033887	6.1799	33047000	0	Q03112;Q9HAZ2	Q03112	MDS1 and EVI1 complex locus protein EVI1	MECOM
55235	53325	42639	45186	45973	3	3	3	3.9	3.9	3.9	120.97	0.00032723	5.5646	11633000	0	Q03701	Q03701	CCAAT/enhancer-binding protein zeta	CEBPZ
4440400	3933100	4138200	4031300	4019100	7	7	7	40.7	40.7	40.7	33.325	0	114.71	246740000	32	Q04323	Q04323	UBX domain-containing protein 1	UBXN1
541710	384710	378210	529790	531410	4	4	4	7.1	7.1	7.1	80.473	0	10.811	75706000	8	Q04446	Q04446	1,4-alpha-glucan-branching enzyme	GBE1
44613000	25519000	26441000	33291000	31108000	56	56	51	41.9	41.9	38.5	175.49	0	323.31	10302000000	360	Q04637;REV__Q8NEG2	Q04637	Eukaryotic translation initiation factor 4 gamma 1	EIF4G1
1069100	587060	568010	910960	755060	5	5	5	13.2	13.2	13.2	83.416	0	23.319	132270000	17	Q04726;Q04725;Q04724;Q04727	Q04726	Transducin-like enhancer protein 3	TLE3
2162600	1800700	1882400	2092000	2749000	5	5	5	34.2	34.2	34.2	20.777	0	19.083	117550000	16	Q04760	Q04760	Lactoylglutathione lyase	GLO1
897360	393220	362820	764520	724470	3	3	1	11.8	11.8	2.5	36.788	0	9.4308	56563000	9	Q04828;P42330;P17516	Q04828;P42330	Aldo-keto reductase family 1 member C1;Aldo-keto reductase family 1 member C3	AKR1C1;AKR1C3
17555000	11652000	9769600	17255000	15848000	7	7	7	52.7	52.7	52.7	17.259	0	97.144	648720000	26	Q04837	Q04837	Single-stranded DNA-binding protein, mitochondrial	SSBP1
1897500	844470	1013400	1285700	1331500	6	4	4	23.2	19.1	19.1	28.218	0	24.097	101960000	13	Q04917	Q04917	14-3-3 protein eta	YWHAH
1002400	0	0	496780	825690	1	1	1	8.6	8.6	8.6	16.691	0.00031526	4.7369	11624000	1	Q04941	Q04941	Proteolipid protein 2	PLP2
22307000	15377000	16104000	21679000	19156000	12	12	12	41.8	41.8	41.8	48.357	0	115.34	1608600000	77	Q05048	Q05048	Cleavage stimulation factor subunit 1	CSTF1
824720	460300	495970	591550	574840	9	9	9	14	14	14	119.23	0	67.77	162110000	29	Q05397	Q05397	Focal adhesion kinase 1	PTK2
11212000	7405900	7318700	9904200	10079000	6	6	6	18	18	18	53.542	0	50.184	551040000	39	Q05519	Q05519	Serine/arginine-rich splicing factor 11	SRSF11
965520	564010	458270	552330	303360	15	3	3	44.9	13.8	13.8	50.47	0	14.433	54026000	5	Q05639	Q05639	Elongation factor 1-alpha 2	EEF1A2
89319	49471	50083	87800	66952	2	2	2	3	3	3	77.504	0.0063055	3.2048	13058000	0	Q05655	Q05655	Protein kinase C delta type;Protein kinase C delta type regulatory subunit;Protein kinase C delta type catalytic subunit	PRKCD
11334000	7199100	6465600	9179000	9152600	17	17	17	25.2	25.2	25.2	93.23	0	161.27	1213300000	76	Q05682	Q05682	Caldesmon	CALD1
1220800	745170	803470	1005600	923840	6	6	6	15.7	15.7	15.7	64.608	0	19.719	126870000	13	Q05932	Q05932	Folylpolyglutamate synthase, mitochondrial	FPGS
176100	123210	132130	164120	169180	2	2	2	4.3	4.3	4.3	57.398	0.0012147	4.0924	17589000	1	Q06203	Q06203	Amidophosphoribosyltransferase	PPAT
5239500	2937700	2906100	3492600	3623700	20	20	15	38.5	38.5	28	78.806	0	171.26	782590000	79	Q06210	Q06210	Glutamine--fructose-6-phosphate aminotransferase [isomerizing] 1	GFPT1
1605700	554640	450550	1607600	1524300	2	2	2	4.8	4.8	4.8	48.948	0	14.662	91884000	6	Q06265	Q06265	Exosome complex component RRP45	EXOSC9
299720	230740	174090	226820	212170	2	2	2	4.4	4.4	4.4	55.637	0	7.9155	21727000	0	Q06330	Q06330	Recombining binding protein suppressor of hairless	RBPJ
16355000	11180000	11834000	14863000	15460000	9	9	6	24.9	24.9	17.2	42.429	0	81.915	836320000	47	Q06587	Q06587	E3 ubiquitin-protein ligase RING1	RING1
12733000	7900900	7384800	11382000	10425000	21	20	19	44	42.7	39.7	71.174	0	194.51	1694100000	89	Q06787	Q06787	Fragile X mental retardation protein 1	FMR1
919840000	585360000	590540000	736120000	721450000	20	20	17	76.4	76.4	64.8	22.11	0	172.58	49746000000	263	Q06830	Q06830	Peroxiredoxin-1	PRDX1
16573000	9487300	9178400	16679000	16921000	4	4	4	25	25	25	21.634	0	44.389	481860000	13	Q07020	Q07020	60S ribosomal protein L18	RPL18
35029000	26027000	25783000	41670000	39062000	11	11	11	63.1	63.1	63.1	31.362	0	258.63	2346000000	102	Q07021	Q07021	Complement component 1 Q subcomponent-binding protein, mitochondrial	C1QBP
112250000	67932000	66068000	88221000	84059000	38	38	38	68.4	68.4	68.4	66.022	0	323.31	15904000000	312	Q07065	Q07065	Cytoskeleton-associated protein 4	CKAP4
49181000	33774000	34047000	42088000	40253000	82	82	82	63.3	63.3	63.3	195.46	0	323.31	15748000000	500	Q07157	Q07157	Tight junction protein ZO-1	TJP1
191360	120100	0	168370	63056	2	2	2	8.6	8.6	8.6	36.313	0.00035524	7.3383	7057400	1	Q07352	Q07352	Zinc finger protein 36, C3H1 type-like 1	ZFP36L1
973410000	662520000	650480000	1164600000	1091500000	24	24	23	51	51	51	48.227	0	323.31	54510000000	358	Q07666;Q5VWX1	Q07666	KH domain-containing, RNA-binding, signal transduction-associated protein 1	KHDRBS1
10152000	6534700	6464600	8176600	7726300	23	18	17	47.6	35.1	32.6	65.309	0	204.66	1366900000	78	Q07866	Q07866	Kinesin light chain 1	KLC1
54209000	36113000	36208000	46528000	44360000	17	17	17	49.2	49.2	49.2	27.744	0	116.79	2826400000	144	Q07955	Q07955	Serine/arginine-rich splicing factor 1	SRSF1
473160	338820	370800	503470	481410	4	4	4	12.3	12.3	12.3	84.282	0.00033113	5.8196	69366000	3	Q08050	Q08050	Forkhead box protein M1	FOXM1
934610	394070	452920	855450	541980	4	4	4	8.4	8.4	8.4	58.687	0	14.521	73117000	10	Q08209;P16298	Q08209	Serine/threonine-protein phosphatase 2B catalytic subunit alpha isoform	PPP3CA
72730000	48609000	45967000	63872000	61875000	60	60	60	54.2	54.2	54.2	140.96	0	323.31	17876000000	443	Q08211	Q08211	ATP-dependent RNA helicase A	DHX9
2109800	1243600	1238900	1822200	1882700	12	12	12	21	21	21	113.08	0	104.93	381670000	41	Q08379	Q08379	Golgin subfamily A member 2	GOLGA2
3547600	2265300	2481300	3838400	3558400	9	9	9	21.9	21.9	21.9	65.33	0	62.519	407970000	39	Q08380	Q08380	Galectin-3-binding protein	LGALS3BP
91831	46534	45362	101630	48084	3	3	3	6.4	6.4	6.4	91.114	0.00035868	7.6702	12004000	3	Q08499;P27815	Q08499	cAMP-specific 3,5-cyclic phosphodiesterase 4D	PDE4D
1532200	1113200	1019500	1502700	1372700	6	6	6	15.7	15.7	15.7	49.124	0	13.722	130810000	7	Q08629;Q9BQ16	Q08629	Testican-1	SPOCK1
877840	337180	388600	489710	464120	8	8	8	14.7	14.7	14.7	81.074	0	20.085	76724000	9	Q08945	Q08945	FACT complex subunit SSRP1	SSRP1
13284000	8950600	9121600	13156000	11730000	52	52	52	52.3	52.3	52.3	168.09	0	323.31	4105700000	242	Q08AD1	Q08AD1	Calmodulin-regulated spectrin-associated protein 2	CAMSAP2
34191	15982	20048	28572	23269	1	1	1	1.3	1.3	1.3	85.543	0.0076596	3.0472	4516300	1	Q08AE8	Q08AE8	Protein spire homolog 1	SPIRE1
1317000	807740	882340	1001400	970680	9	9	9	12.6	12.6	12.6	101.05	0	60.916	199170000	28	Q08AF3;Q68D06;Q7Z7L1	Q08AF3	Schlafen family member 5	SLFN5
16042	0	0	10499	0	1	1	1	1.4	1.4	1.4	87.972	0.0089736	2.9543	1035100	1	Q08AM6	Q08AM6	Protein VAC14 homolog	VAC14
95618000	60263000	59946000	83921000	80624000	51	51	51	78.1	78.1	78.1	86.47	0	323.31	16736000000	418	Q08J23	Q08J23	tRNA (cytosine(34)-C(5))-methyltransferase	NSUN2
308250	288610	270020	392120	398620	1	1	1	1.7	1.7	1.7	69.384	0.00035474	7.3106	38125000	5	Q09013	Q09013	Myotonin-protein kinase	DMPK
5226300	3891700	3624300	4304200	4033800	8	3	3	25.6	16.9	16.9	47.655	0	24.409	274040000	15	Q09028	Q09028	Histone-binding protein RBBP4	RBBP4
9384800	6433700	6289000	8665900	8220600	25	25	25	46.8	46.8	46.8	91.838	0	186.86	1286800000	104	Q09161	Q09161	Nuclear cap-binding protein subunit 1	NCBP1
4215500	2531100	2725700	3077900	2863100	31	31	20	21.2	21.2	15.7	264.16	0	189.27	1032700000	90	Q09472	Q09472	Histone acetyltransferase p300	EP300
2876500	1517200	1556000	1946900	1907900	92	92	92	36	36	36	629.09	0	323.31	3696300000	274	Q09666	Q09666	Neuroblast differentiation-associated protein AHNAK	AHNAK
1126000	605330	875530	922770	765340	5	5	5	22.2	22.2	22.2	29.793	0	19.047	73015000	11	Q0PNE2	Q0PNE2	Elongator complex protein 6	ELP6
599000	349800	363880	533250	480190	2	2	2	7.1	7.1	7.1	54.794	0	13.198	62805000	8	Q0VDF9	Q0VDF9	Heat shock 70 kDa protein 14	HSPA14
6535300	4032400	4165500	5414200	5265500	16	16	16	39.2	39.2	39.2	64.732	0	95.194	813210000	65	Q10471;Q8N4A0	Q10471	Polypeptide N-acetylgalactosaminyltransferase 2;Polypeptide N-acetylgalactosaminyltransferase 2 soluble form	GALNT2
1387400	869990	920870	907580	1125000	7	7	7	16.6	16.6	16.6	64.218	0	26.571	145910000	19	Q10472;Q8IUC8	Q10472	Polypeptide N-acetylgalactosaminyltransferase 1;Polypeptide N-acetylgalactosaminyltransferase 1 soluble form	GALNT1
28058000	18870000	19494000	27699000	26083000	52	52	52	50	50	50	160.88	0	323.31	8053700000	316	Q10570	Q10570	Cleavage and polyadenylation specificity factor subunit 1	CPSF1
5780700	3285700	3330400	4193900	5071800	21	21	21	35.8	35.8	35.8	136	0	205.36	736530000	73	Q10571	Q10571	Probable tumor suppressor protein MN1	MN1
414400	224240	173460	402260	401190	2	2	2	5.1	5.1	5.1	58.252	0	28.667	45236000	5	Q10713	Q10713	Mitochondrial-processing peptidase subunit alpha	PMPCA
201590	115310	163170	299290	232810	2	2	2	8.1	8.1	8.1	38.045	0.0046743	3.4667	21256000	2	Q11206	Q11206	CMP-N-acetylneuraminate-beta-galactosamide-alpha-2,3-sialyltransferase 4	ST3GAL4
47507	32712	8528.3	33153	30666	2	2	2	2.2	2.2	2.2	134.28	0.0027158	3.9704	10680000	1	Q12768	Q12768	WASH complex subunit strumpellin	KIAA0196
249960	170730	121800	202720	245370	5	5	5	4.5	4.5	4.5	162.12	0	18.86	56463000	8	Q12769	Q12769	Nuclear pore complex protein Nup160	NUP160
47205	22770	41690	46240	27567	3	3	3	1.8	1.8	1.8	176.8	0.00033681	6.1072	14096000	0	Q12774	Q12774	Rho guanine nucleotide exchange factor 5	ARHGEF5
320530	232910	208360	267700	298980	5	5	5	11.8	11.8	11.8	89.034	0	20.059	58453000	12	Q12788	Q12788	Transducin beta-like protein 3	TBL3
44938000	27583000	25337000	39972000	36895000	29	29	29	43.7	43.7	43.7	85.862	0	265.76	5241700000	159	Q12797	Q12797	Aspartyl/asparaginyl beta-hydroxylase	ASPH
3436800	2512700	2555700	2865600	4009400	7	7	6	19.5	19.5	15.9	57.255	0	49.015	292220000	29	Q12800	Q12800	Alpha-globin transcription factor CP2	TFCP2
240930	103750	166610	247100	242990	2	2	2	5.9	5.9	5.9	83.856	0	8.1295	30041000	6	Q12815	Q12815	Tastin	TROAP
4190900	2671400	2641400	2668000	3064000	11	11	11	42.6	42.6	42.6	44.141	0	65.441	289480000	27	Q12824	Q12824	SWI/SNF-related matrix-associated actin-dependent regulator of chromatin subfamily B member 1	SMARCB1
204050	124640	144570	181550	178850	2	2	2	0.6	0.6	0.6	338.26	0.0055233	3.3881	110880000	3	Q12830	Q12830	Nucleosome-remodeling factor subunit BPTF	BPTF
10112000	6171100	6353500	9830300	8553000	14	14	14	48.1	48.1	48.1	54.722	0	201.73	861410000	63	Q12834	Q12834	Cell division cycle protein 20 homolog	CDC20
1278200	864270	796770	1384300	1334400	9	9	9	34.8	34.8	34.8	53.126	0	35.856	152770000	19	Q12849	Q12849	G-rich sequence factor 1	GRSF1
157330	62278	65404	669690	422770	6	3	3	13.4	8.8	8.8	55.944	0	13.56	26172000	5	Q12857	Q12857	Nuclear factor 1 A-type	NFIA
6628600	4122700	4335400	5867500	7012800	19	19	19	25.7	25.7	25.7	104.82	0	99.103	950880000	50	Q12872	Q12872	Splicing factor, suppressor of white-apricot homolog	SFSWAP
101100000	74244000	76488000	97143000	94298000	32	32	32	70.1	70.1	70.1	58.848	0	323.31	10195000000	245	Q12874	Q12874	Splicing factor 3A subunit 3	SF3A3
531910	150070	378700	473140	504530	2	2	2	5.1	5.1	5.1	54.813	0	11.534	40767000	9	Q12894	Q12894	Interferon-related developmental regulator 2	IFRD2
502220	442400	391460	379850	391530	4	4	4	9.8	9.8	9.8	62.165	0.00033693	6.1118	56902000	2	Q12899	Q12899	Tripartite motif-containing protein 26	TRIM26
1250500	451810	278570	825960	796400	3	3	3	16	16	16	34.352	0	15.464	61255000	6	Q12904	Q12904	Aminoacyl tRNA synthase complex-interacting multifunctional protein 1;Endothelial monocyte-activating polypeptide 2	AIMP1
50988000	30030000	31147000	43311000	42246000	23	23	23	73.6	73.6	73.6	43.062	0	228.65	3756700000	116	Q12905	Q12905	Interleukin enhancer-binding factor 2	ILF2
25065000	14626000	14369000	22461000	22194000	36	36	32	53.1	53.1	50.3	95.337	0	323.31	3455000000	185	Q12906	Q12906	Interleukin enhancer-binding factor 3	ILF3
107770	68298	64535	105490	73656	5	5	5	3.3	3.3	3.3	276.9	0	11.042	51628000	3	Q12923	Q12923	Tyrosine-protein phosphatase non-receptor type 13	PTPN13
5877900	3813200	4702100	6016100	6629300	23	23	23	40.6	40.6	40.6	91.88	0	174.8	919310000	73	Q12929	Q12929	Epidermal growth factor receptor kinase substrate 8	EPS8
1940800	948320	1022000	1564900	1378300	9	9	9	19.7	19.7	19.7	80.109	0	68.656	267320000	30	Q12931	Q12931	Heat shock protein 75 kDa, mitochondrial	TRAP1
2120500	1679100	1522900	1666100	1893500	8	8	8	23.4	23.4	23.4	55.859	0	49.702	230930000	26	Q12933	Q12933	TNF receptor-associated factor 2	TRAF2
610750	440390	436370	686320	795030	1	1	1	5.3	5.3	5.3	40.122	0	16.008	26720000	5	Q12946;Q12947	Q12946;Q12947	Forkhead box protein F1;Forkhead box protein F2	FOXF1;FOXF2
928100	437690	234190	711280	562150	5	2	2	15.7	8.5	8.5	56.788	0	10.71	40228000	2	Q12948	Q12948	Forkhead box protein C1	FOXC1
673120	485550	504890	622800	460650	6	6	6	9.5	9.5	9.5	100.45	0	30.353	96145000	11	Q12959	Q12959	Disks large homolog 1	DLG1
3104100	2028100	2103000	2065800	2091400	3	3	3	27.1	27.1	27.1	21.711	0	24.971	79746000	11	Q12962	Q12962	Transcription initiation factor TFIID subunit 10	TAF10
6501500	4004600	4215100	6442100	5876300	33	33	33	37	37	37	127.06	0	230.04	1568300000	122	Q12965;O00160	Q12965	Unconventional myosin-Ie	MYO1E
479120	440390	485940	674520	422950	8	8	8	11.1	11.1	11.1	124.39	0	41.116	152680000	21	Q12986	Q12986	Transcriptional repressor NF-X1	NFX1
5078500	3211200	3315000	4173700	4365400	14	14	14	29.8	29.8	29.8	82.921	0	118.67	745320000	50	Q12996	Q12996	Cleavage stimulation factor subunit 3	CSTF3
1253000	996210	1144600	1063900	1203800	2	2	2	41.1	41.1	41.1	10.061	0	8.9254	28308000	5	Q13015	Q13015	Protein AF1q	MLLT11
1493000	429450	1113800	1345100	1159300	2	2	2	5.6	5.6	5.6	71.655	0.004677	3.4734	144060000	4	Q13042	Q13042	Cell division cycle protein 16 homolog	CDC16
3093600	2215300	2298100	3121400	3098300	13	13	8	36.3	36.3	23.4	55.63	0	72.908	359500000	43	Q13043	Q13043	Serine/threonine-protein kinase 4;Serine/threonine-protein kinase 4 37kDa subunit;Serine/threonine-protein kinase 4 18kDa subunit	STK4
221460	157380	135060	181590	199480	5	5	5	4.6	4.6	4.6	144.75	0	28.087	54594000	11	Q13045	Q13045	Protein flightless-1 homolog	FLII
576790	388940	378450	388930	464120	5	5	5	12.3	12.3	12.3	71.988	0	21.33	79101000	12	Q13049	Q13049	E3 ubiquitin-protein ligase TRIM32	TRIM32
257980	136300	141080	146770	159190	1	1	1	2.1	2.1	2.1	62.328	0.0035357	3.5961	14302000	2	Q13057	Q13057	Bifunctional coenzyme A synthase;Phosphopantetheine adenylyltransferase;Dephospho-CoA kinase	COASY
3895300	2395000	2264900	3546900	3589200	8	8	8	38.3	38.3	38.3	30.156	0	38.672	203990000	26	Q13084	Q13084	39S ribosomal protein L28, mitochondrial	MRPL28
371280	227300	219880	314100	234030	15	15	15	9.5	9.5	9.5	265.55	0	49.886	163990000	19	Q13085;O00763	Q13085	Acetyl-CoA carboxylase 1;Biotin carboxylase	ACACA
121560	51314	0	112800	102200	1	1	1	2	2	2	55.536	0.0068221	3.0921	6981700	1	Q13098	Q13098	COP9 signalosome complex subunit 1	GPS1
81590	77741	90373	77429	81649	1	1	1	2	2	2	61.492	0.0055136	3.3766	10220000	2	Q13112	Q13112	Chromatin assembly factor 1 subunit B	CHAF1B
261810	251680	232830	611240	584370	3	3	3	6.2	6.2	6.2	52.555	0.00032383	5.294	42722000	2	Q13118	Q13118	Krueppel-like factor 10	KLF10
125990000	83449000	83609000	120260000	119560000	33	33	33	57.8	57.8	57.8	65.601	0	323.31	12256000000	287	Q13123	Q13123	Protein Red	IK
4183900	2577700	2542000	2845600	3391900	9	9	9	24.7	24.7	24.7	64.009	0	60.26	404070000	27	Q13131;P54646	Q13131	5-AMP-activated protein kinase catalytic subunit alpha-1	PRKAA1
5131600	2913300	3061800	3964000	3836100	28	28	24	31.9	31.9	27.6	135.78	0	220.42	1115500000	84	Q13136;O75334;O75145	Q13136	Liprin-alpha-1	PPFIA1
22073000	12630000	13279000	16090000	17312000	10	10	10	44.4	44.4	44.4	44.739	0	140.77	1058000000	46	Q13148	Q13148	TAR DNA-binding protein 43	TARDBP
44901000	27307000	28249000	39291000	37380000	11	11	11	47.9	47.9	47.9	30.84	0	142.29	2479800000	56	Q13151	Q13151	Heterogeneous nuclear ribonucleoprotein A0	HNRNPA0
1348000	832770	768760	852200	1071800	4	4	4	20	20	20	35.348	0	20.229	77976000	11	Q13155	Q13155	Aminoacyl tRNA synthase complex-interacting multifunctional protein 2	AIMP2
11870000	17964000	17907000	18790000	19079000	9	7	7	40.2	35.8	35.8	30.54	0	39.641	1284100000	35	Q13162	Q13162	Peroxiredoxin-4	PRDX4
544870	346110	455150	346020	434590	4	4	4	12.2	12.2	12.2	58.042	0	16.076	48915000	6	Q13177;O75914	Q13177	Serine/threonine-protein kinase PAK 2;PAK-2p27;PAK-2p34	PAK2
24829000	17785000	20239000	20242000	19043000	7	7	5	52.5	52.5	37.2	20.811	0	70.478	817100000	45	Q13185	Q13185	Chromobox protein homolog 3	CBX3
1487300	907420	757010	1279400	1244400	10	5	5	26.3	13.4	13.4	56.3	0	28.883	153240000	17	Q13188	Q13188	Serine/threonine-protein kinase 3;Serine/threonine-protein kinase 3 36kDa subunit;Serine/threonine-protein kinase 3 20kDa subunit	STK3
4020900	2331000	2518200	3077500	3182500	8	8	8	30.1	30.1	30.1	39.672	0	41.695	272340000	23	Q13190	Q13190	Syntaxin-5	STX5
724790	283750	528460	662900	676860	7	7	7	8.4	8.4	8.4	109.45	0	24.669	143840000	21	Q13191	Q13191	E3 ubiquitin-protein ligase CBL-B	CBLB
257180	144250	115520	162490	178020	4	4	4	7	7	7	100.2	0	9.2952	42015000	3	Q13200	Q13200	26S proteasome non-ATPase regulatory subunit 2	PSMD2
900400	375670	408310	632640	804280	7	7	7	14	14	14	83.121	0	30.489	118610000	12	Q13214	Q13214	Semaphorin-3B	SEMA3B
1641700	1157100	1163200	1400800	1602200	6	6	6	24	24	24	57.579	0	40.313	167160000	10	Q13217	Q13217	DnaJ homolog subfamily C member 3	DNAJC3
10979000	6449800	6474900	8750300	8052000	5	5	5	25.1	25.1	25.1	36.688	0	35.009	407060000	28	Q13227	Q13227	G protein pathway suppressor 2	GPS2
161290	92509	100370	154360	155080	2	2	2	4	4	4	52.39	0.0035492	3.6338	20572000	2	Q13228	Q13228	Selenium-binding protein 1	SELENBP1
3485100	3674700	3740300	4374700	4288600	6	6	6	29.4	29.4	29.4	25.542	0	27.181	293450000	22	Q13242	Q13242	Serine/arginine-rich splicing factor 9	SRSF9
3784400	2082500	1878300	3373200	3145100	7	6	6	26.8	23.5	23.5	31.263	0	34.544	114110000	15	Q13243	Q13243	Serine/arginine-rich splicing factor 5	SRSF5
13444000	9657000	9616000	13271000	9692300	9	9	8	22.4	22.4	19.8	39.586	0	32.802	890870000	21	Q13247;Q08170	Q13247	Serine/arginine-rich splicing factor 6	SRSF6
18021000	10260000	10802000	15703000	15017000	20	20	20	40.5	40.5	40.5	88.549	0	214.4	1954500000	100	Q13263	Q13263	Transcription intermediary factor 1-beta	TRIM28
1572200000	1061000000	1094900000	1689800000	1619500000	31	31	29	65.9	65.9	63.1	52.164	0	323.31	140750000000	1069	Q13283	Q13283	Ras GTPase-activating protein-binding protein 1	G3BP1
82073000	51208000	52529000	73983000	70088000	31	20	19	59.8	42.4	41	70.782	0	323.31	10226000000	138	Q13310;P0CB38	Q13310	Polyadenylate-binding protein 4	PABPC4
1134500	667020	744620	989370	930300	4	4	4	9.8	9.8	9.8	67.231	0	25.668	116110000	13	Q13322	Q13322	Growth factor receptor-bound protein 10	GRB10
906000	657670	703210	865420	710490	3	3	3	10	10	10	55.846	0	23.193	88384000	11	Q13325	Q13325	Interferon-induced protein with tetratricopeptide repeats 5	IFIT5
41502000	24357000	26161000	30280000	29360000	19	19	19	82.2	82.2	82.2	36.501	0	228.41	2881500000	109	Q13347	Q13347	Eukaryotic translation initiation factor 3 subunit I	EIF3I
7081100	6278200	5579000	8799000	8493100	18	18	18	51.7	51.7	51.7	58.823	0	134.89	1050700000	60	Q13356	Q13356	Peptidyl-prolyl cis-trans isomerase-like 2	PPIL2
1544900	757010	1280300	1862900	1052500	5	4	4	16.4	14.1	14.1	47.535	0	21.661	123460000	13	Q13363	Q13363	C-terminal-binding protein 1	CTBP1
0	54727	0	0	0	1	1	1	1.9	1.9	1.9	124.33	0.0076314	3.0164	2517400	1	Q13370	Q13370	cGMP-inhibited 3,5-cyclic phosphodiesterase B	PDE3B
314750	233880	220920	358140	333630	2	2	2	7.3	7.3	7.3	34.281	0.00031466	4.7138	20458000	6	Q13371	Q13371	Phosducin-like protein	PDCL
65040	52935	49099	58906	71164	2	2	2	3.5	3.5	3.5	124.18	0.0046729	3.4622	16343000	0	Q13393	Q13393	Phospholipase D1	PLD1
12572	17405	15598	11743	0	2	2	2	1.5	1.5	1.5	181.67	0.00092081	4.2291	4757500	3	Q13395	Q13395	Probable methyltransferase TARBP1	TARBP1
311400	163000	185030	316350	349090	1	1	1	6.9	6.9	6.9	16.363	0.0035325	3.5891	13249000	3	Q15819;Q13404	Q15819;Q13404	Ubiquitin-conjugating enzyme E2 variant 2;Ubiquitin-conjugating enzyme E2 variant 1	UBE2V2;UBE2V1
425940	466950	216830	769950	346550	2	2	2	15.7	15.7	15.7	19.198	0	28.164	24488000	8	Q13405	Q13405	39S ribosomal protein L49, mitochondrial	MRPL49
448450	279530	272550	510890	359650	5	5	5	8.7	8.7	8.7	65.971	0	12.292	56132000	7	Q13416	Q13416	Origin recognition complex subunit 2	ORC2
8920100	5821700	5801100	7116000	6415700	11	11	11	29	29	29	51.419	0	54.228	817790000	47	Q13418	Q13418	Integrin-linked protein kinase	ILK
3259300	1713900	1719900	2019300	2079600	11	11	9	25.4	25.4	22.8	57.949	0	36.683	291390000	31	Q13425;Q13424	Q13425	Beta-2-syntrophin	SNTB2
1323000	896890	951030	1230300	1244200	3	3	3	5.2	5.2	5.2	88.616	0	17.832	112910000	12	Q13427	Q13427	Peptidyl-prolyl cis-trans isomerase G	PPIG
365260	272040	259250	342970	345680	5	5	5	5	5	5	152.1	0	19.494	107790000	16	Q13428	Q13428	Treacle protein	TCOF1
8811600	4974300	4400000	7015200	5983800	7	7	7	12.6	12.6	12.6	85.046	0	72.41	592510000	28	Q13433	Q13433	Zinc transporter ZIP6	SLC39A6
272140000	178430000	178940000	245220000	234510000	61	61	61	62	62	62	100.23	0	323.31	44370000000	766	Q13435	Q13435	Splicing factor 3B subunit 2	SF3B2
9094000	4694800	5822900	8750400	9632900	5	5	5	24.3	24.3	24.3	20.63	0	30.707	265960000	18	Q13442	Q13442	28 kDa heat- and acid-stable phosphoprotein	PDAP1
235100	135210	150080	121170	111460	2	2	2	4.8	4.8	4.8	90.555	0.00061652	4.3113	30874000	3	Q13443	Q13443	Disintegrin and metalloproteinase domain-containing protein 9	ADAM9
900240	376060	369210	789200	708240	1	1	1	4	4	4	25.206	0.0043885	3.483	18858000	4	Q13445	Q13445	Transmembrane emp24 domain-containing protein 1	TMED1
168010	87920	126250	182150	151630	2	2	2	7.7	7.7	7.7	51.212	0.00033014	5.7555	20047000	1	Q13451	Q13451	Peptidyl-prolyl cis-trans isomerase FKBP5;Peptidyl-prolyl cis-trans isomerase FKBP5, N-terminally processed	FKBP5
1199300	1100500	725590	1555600	958490	2	2	2	5.7	5.7	5.7	39.676	0.00035651	7.5651	77554000	1	Q13454	Q13454	Tumor suppressor candidate 3	TUSC3
182080	142920	150210	215930	162590	9	9	9	6	6	6	243.4	0	23.768	97326000	14	Q13459	Q13459	Unconventional myosin-IXb	MYO9B
1948700	1089300	1037100	1625100	1595200	8	8	8	15.8	15.8	15.8	72.467	0	58.883	211560000	19	Q13470	Q13470	Non-receptor tyrosine-protein kinase TNK1	TNK1
174600	123040	121710	160150	165520	4	3	3	4.7	3.6	3.6	112.37	0.00033613	6.0773	36506000	2	Q13472	Q13472	DNA topoisomerase 3-alpha	TOP3A
1213700	930450	754750	1031700	969190	3	3	3	10	10	10	60.438	0	11.644	93097000	11	Q13485	Q13485	Mothers against decapentaplegic homolog 4	SMAD4
477210	320860	281360	424110	196860	3	3	3	6.1	6.1	6.1	70.754	0	9.1828	37409000	2	Q13492;O60641	Q13492;O60641	Phosphatidylinositol-binding clathrin assembly protein;Clathrin coat assembly protein AP180	PICALM;SNAP91
52664	34666	37450	11296	49056	2	2	2	4.1	4.1	4.1	69.931	0.00031817	4.9082	6664700	5	Q13496	Q13496	Myotubularin	MTM1
995710	505520	670370	719460	664650	1	1	1	5.9	5.9	5.9	47.687	0	22.98	53336000	5	Q13501	Q13501	Sequestosome-1	SQSTM1
489550	377700	369800	551410	451230	1	1	1	13.9	13.9	13.9	15.564	0.00031143	4.5375	13438000	5	Q13503	Q13503	Mediator of RNA polymerase II transcription subunit 21	MED21
393670	298970	274060	483640	380010	3	3	3	10.7	10.7	10.7	51.462	0	10.451	43928000	5	Q13505	Q13505	Metaxin-1	MTX1
1031600	574870	415240	847570	846500	4	4	4	16.4	16.4	16.4	54.401	0	23.336	96611000	13	Q13506	Q13506	NGFI-A-binding protein 1	NAB1
3603600	2080000	2171100	3286700	3157800	21	5	5	55.6	23.1	23.1	50.432	0	31.78	271680000	14	Q13509	Q13509	Tubulin beta-3 chain	TUBB3
2754900	1847900	1734000	2427300	2338200	18	18	18	21	21	21	116.99	0	118.52	455190000	61	Q13523	Q13523	Serine/threonine-protein kinase PRP4 homolog	PRPF4B
164130	541420	534830	611330	643710	6	6	6	13.7	13.7	13.7	75.93	0	19.587	77358000	10	Q13546	Q13546	Receptor-interacting serine/threonine-protein kinase 1	RIPK1
3710300	2439200	2449300	3336600	3009200	10	6	6	33	23.7	23.7	55.102	0	38.566	343730000	25	Q13547	Q13547	Histone deacetylase 1	HDAC1
319160	174150	253910	365400	349850	3	2	1	8.1	4.7	2.3	62.606	0	10.222	35099000	5	Q13555	Q13555	Calcium/calmodulin-dependent protein kinase type II subunit gamma	CAMK2G
1217600	1070600	950990	1148100	1064600	5	5	3	15.4	15.4	9.4	56.369	0	37.303	130840000	15	Q13557	Q13557	Calcium/calmodulin-dependent protein kinase type II subunit delta	CAMK2D
88004000	64316000	64461000	104690000	102740000	30	30	30	59	59	59	61.494	0	323.31	10605000000	240	Q13573	Q13573	SNW domain-containing protein 1	SNW1
1044800	622190	659210	761580	775750	5	4	4	8.8	6.4	6.4	77.422	0	32.309	127500000	17	Q13586	Q13586	Stromal interaction molecule 1	STIM1
5783800	4207000	4663100	4756300	4472000	5	5	5	23.4	23.4	23.4	32.688	0	43.254	310470000	21	Q13595	Q13595	Transformer-2 protein homolog alpha	TRA2A
93639	43920	54244	101980	82660	2	2	2	2.9	2.9	2.9	104.06	0.0076683	3.0622	14305000	2	Q13608	Q13608	Peroxisome assembly factor 2	PEX6
832260	578030	488540	485550	806870	2	2	2	7.2	7.2	7.2	55.827	0	10.96	63825000	4	Q13610	Q13610	Periodic tryptophan protein 1 homolog	PWP1
4487400	3005400	3013200	4089400	3772400	16	16	15	38	38	36.1	74.677	0	106.11	587770000	51	Q13613	Q13613	Myotubularin-related protein 1	MTMR1
1532000	1279700	1145200	1523900	1802400	11	10	10	24.1	22.1	22.1	73.38	0	43.837	225780000	28	Q13614	Q13614	Myotubularin-related protein 2	MTMR2
47868	37198	82685	155910	84446	2	2	2	2.4	2.4	2.4	86.982	0.00031746	4.8444	16732000	0	Q13617	Q13617	Cullin-2	CUL2
166930	83505	109670	172010	173960	3	3	3	5.2	5.2	5.2	88.929	0	16.209	31067000	4	Q13618	Q13618	Cullin-3	CUL3
150450	112410	133270	171030	190500	3	3	3	5	5	5	103.98	0.00035804	7.6574	43187000	3	Q13620;Q13619	Q13620;Q13619	Cullin-4B;Cullin-4A	CUL4B;CUL4A
1535400	1003000	954990	1107700	1234200	14	14	14	20.4	20.4	20.4	125.61	0	70.706	262590000	34	Q13625;Q96KQ4	Q13625	Apoptosis-stimulating of p53 protein 2	TP53BP2
6995600	4205400	4031200	6507600	5109500	18	18	15	26.9	26.9	23.2	85.583	0	81.232	724930000	59	Q13627	Q13627	Dual specificity tyrosine-phosphorylation-regulated kinase 1A	DYRK1A
5361900	3349100	3393000	4089300	4128000	6	6	6	43.3	43.3	43.3	21.569	0	47.013	264180000	27	Q13636;Q9UL26	Q13636	Ras-related protein Rab-31	RAB31
10237000	5660600	4660300	8177900	7297700	9	9	8	49.8	49.8	44.9	24.997	0	57.034	504470000	41	Q13637	Q13637	Ras-related protein Rab-32	RAB32
1036900	644790	566510	1038100	921740	2	2	2	7.1	7.1	7.1	36.263	0	12.03	75745000	10	Q13642	Q13642	Four and a half LIM domains protein 1	FHL1
429140	308790	312650	599390	550940	1	1	1	3.6	3.6	3.6	31.192	0.0038146	3.5383	28612000	5	Q13643	Q13643	Four and a half LIM domains protein 3	FHL3
406790	154430	230620	340330	296500	1	1	1	5.2	5.2	5.2	28.554	0.00031377	4.6524	17144000	2	Q13670	Q13670	Putative postmeiotic segregation increased 2-like protein 11	PMS2P11
84825	56761	59421	64985	57309	1	1	1	1.4	1.4	1.4	84.098	0.0027035	3.8793	10992000	2	Q13671	Q13671	Ras and Rab interactor 1	RIN1
4213200	2413400	2382700	3840900	3954000	5	5	5	16.6	16.6	16.6	46.75	0	31.596	235260000	17	Q13685	Q13685	Angio-associated migratory cell protein	AAMP
7404200	4332100	4252500	5916600	5788000	23	23	23	41.1	41.1	41.1	91.916	0	242.63	1135400000	80	Q13724	Q13724	Mannosyl-oligosaccharide glucosidase	MOGS
624040	245540	368010	518760	522820	8	8	8	13	13	13	129.57	0	24.32	136750000	11	Q13751	Q13751	Laminin subunit beta-3	LAMB3
477350	267100	301590	370440	290510	2	2	2	5.3	5.3	5.3	44.355	0.00032404	5.3296	25605000	8	Q13761;Q13950	Q13761;Q13950	Runt-related transcription factor 3;Runt-related transcription factor 2	RUNX3;RUNX2
552850	348240	353650	465880	277880	5	5	5	11.1	11.1	11.1	78.507	0	16.054	69947000	7	Q13769	Q13769	THO complex subunit 5 homolog	THOC5
326700	172920	183020	207820	224730	1	1	1	5	5	5	22.614	0.00031172	4.5519	13382000	4	Q13795	Q13795	ADP-ribosylation factor-related protein 1	ARFRP1
94616	45867	46214	66711	22510	2	2	2	1.1	1.1	1.1	284.54	0.0081875	2.9968	39456000	1	Q13813	Q13813	Spectrin alpha chain, non-erythrocytic 1	SPTAN1
1378700	761140	846860	1146100	1385100	10	10	10	17.6	17.6	17.6	83.654	0	46.117	198650000	20	Q13823	Q13823	Nucleolar GTP-binding protein 2	GNL2
1297400	926050	920920	1216900	1309700	13	3	3	36.2	9.6	9.6	48.991	0	11.453	119090000	11	Q13838	Q13838	Spliceosome RNA helicase DDX39B	DDX39B
2546200	1236500	1131800	1882100	2167600	7	7	7	36.9	36.9	36.9	32.789	0	29.394	125500000	12	Q13868	Q13868	Exosome complex component RRP4	EXOSC2
1825300	1531600	1136900	2861200	1445400	25	4	4	62.7	14.2	14.2	49.906	0	25.006	167210000	18	Q13885;Q9BVA1	Q13885;Q9BVA1	Tubulin beta-2A chain;Tubulin beta-2B chain	TUBB2A;TUBB2B
3500400	1995800	2131300	3125100	3057300	5	4	4	20.4	18.4	18.4	50.791	0	23.097	207150000	16	Q13887	Q13887	Krueppel-like factor 5	KLF5
2462900	1619100	1400500	2262600	1929000	6	6	6	20.8	20.8	20.8	44.452	0	21.238	203160000	23	Q6P1K8;Q13888	Q6P1K8;Q13888	General transcription factor IIH subunit 2-like protein;General transcription factor IIH subunit 2	GTF2H2C;GTF2H2
5113300	3402300	3166400	5341700	4958400	7	7	7	37.3	37.3	37.3	34.378	0	62.121	307750000	31	Q13889	Q13889	General transcription factor IIH subunit 3	GTF2H3
4533500	2675000	2849200	4537800	4397800	16	16	16	50.1	50.1	50.1	49.601	0	90.503	493830000	51	Q13895	Q13895	Bystin	BYSL
808960	594990	562610	663640	697280	12	6	6	11.9	7.4	7.4	164.92	0	45.413	206300000	17	Q14004	Q14004	Cyclin-dependent kinase 13	CDK13
500930	311300	306400	415460	394400	13	13	13	9.8	9.8	9.8	225.49	0	46.154	210210000	38	Q14008	Q14008	Cytoskeleton-associated protein 5	CKAP5
12769000	11107000	11508000	12244000	16966000	6	6	6	39.5	39.5	39.5	18.648	0	90.911	645940000	29	Q14011	Q14011	Cold-inducible RNA-binding protein	CIRBP
128470000	87821000	89007000	106980000	105890000	17	17	16	41.7	41.7	39.4	38.434	0	182.24	6736100000	121	Q14103	Q14103	Heterogeneous nuclear ribonucleoprotein D0	HNRNPD
551990	387070	395200	470820	542290	1	1	1	2.3	2.3	2.3	56.931	0.0062911	3.1806	39905000	5	Q14119	Q14119	Vascular endothelial zinc finger 1	VEZF1
141800	70429	73598	29528	72649	2	2	2	2.2	2.2	2.2	122.29	0.0097847	2.9227	17848000	2	Q14126	Q14126	Desmoglein-2	DSG2
5378400	3240800	3244200	5439100	5387700	16	16	16	35	35	35	65.834	0	85.988	794160000	43	Q14134	Q14134	Tripartite motif-containing protein 29	TRIM29
318410	177900	94790	366870	431320	3	3	3	9.4	9.4	9.4	83.629	0	25.338	45847000	8	Q14137	Q14137	Ribosome biogenesis protein BOP1	BOP1
5400900	3625800	3553200	5723600	5099500	32	32	32	47.3	47.3	47.3	128.12	0	294.69	1427600000	119	Q14147	Q14147	Probable ATP-dependent RNA helicase DHX34	DHX34
7236400	4617900	6423700	8991400	9068000	32	18	18	34.6	21.7	21.7	107.47	0	134.72	1489800000	91	Q14151	Q14151	Scaffold attachment factor B2	SAFB2
59337000	35843000	35966000	43458000	41209000	82	82	82	58.6	58.6	58.6	166.57	0	323.31	13812000000	494	Q14152	Q14152	Eukaryotic translation initiation factor 3 subunit A	EIF3A
11934000	7236500	7127500	9057400	8415700	22	22	22	41.2	41.2	41.2	90.011	0	258.29	1750800000	83	Q14155;Q15052	Q14155	Rho guanine nucleotide exchange factor 7	ARHGEF7
378630000	254380000	260880000	424050000	408790000	30	30	30	42.6	42.6	42.6	114.53	0	323.31	50075000000	541	Q14157	Q14157	Ubiquitin-associated protein 2-like	UBAP2L
3941400	3051600	4049200	3225400	2726700	31	31	31	32.6	32.6	32.6	174.88	0	219.57	1240600000	105	Q14160;Q9BTT6	Q14160	Protein scribble homolog	SCRIB
4832000	2973800	3183800	4089500	4158400	16	14	14	37.3	34.3	34.3	84.542	0	97.937	634840000	54	Q14161	Q14161	ARF GTPase-activating protein GIT2	GIT2
988540	264240	391720	945900	1020300	5	5	5	24.3	24.3	24.3	32.233	0	19.311	57771000	9	Q14165	Q14165	Malectin	MLEC
705600	442830	478410	511300	379120	4	4	4	10.9	10.9	10.9	74.403	0	43.764	83069000	13	Q14166	Q14166	Tubulin--tyrosine ligase-like protein 12	TTLL12
791710	389500	357070	447190	328420	2	2	2	7.2	7.2	7.2	32.193	0.00031626	4.7864	41650000	6	Q14192	Q14192	Four and a half LIM domains protein 2	FHL2
3025000	1913300	1903600	2405000	2562200	12	12	9	32.6	32.6	27.4	61.963	0	79.202	342460000	34	Q14195;Q14117	Q14195	Dihydropyrimidinase-related protein 3	DPYSL3
1870000	1277700	1348900	1514700	2188500	5	5	5	26.7	26.7	26.7	23.63	0	17.549	81998000	8	Q14197	Q14197	Peptidyl-tRNA hydrolase ICT1, mitochondrial	ICT1
58944	22560	28897	44610	42713	6	6	6	1.3	1.3	1.3	532.4	0	10.438	50420000	5	Q14204	Q14204	Cytoplasmic dynein 1 heavy chain 1	DYNC1H1
251290	163780	141550	204860	79677	2	2	2	5.9	5.9	5.9	33.712	0.00032072	5.0623	13459000	1	Q14232	Q14232	Translation initiation factor eIF-2B subunit alpha	EIF2B1
3655800	2592100	2650500	3759500	3299200	21	8	8	57	28.7	28.7	46.402	0	75.798	351060000	31	Q14240	Q14240	Eukaryotic initiation factor 4A-II;Eukaryotic initiation factor 4A-II, N-terminally processed	EIF4A2
9622500	6158100	6211000	8993300	9006900	18	18	18	27.8	27.8	27.8	89.908	0	151.04	1439700000	83	Q14241	Q14241	Transcription elongation factor B polypeptide 3	TCEB3
67106000	46171000	47451000	72018000	69197000	30	30	29	48.1	48.1	47.1	84.051	0	259.34	7850500000	179	Q14244	Q14244	Ensconsin	MAP7
83382000	55014000	53656000	76062000	74297000	32	32	32	52.7	52.7	52.7	61.585	0	323.31	9245100000	231	Q14247	Q14247	Src substrate cortactin	CTTN
894640	481390	540840	753250	853690	3	3	3	13.8	13.8	13.8	32.62	0	12.968	63428000	10	Q14249	Q14249	Endonuclease G, mitochondrial	ENDOG
26841000	16335000	16880000	24544000	25125000	13	13	13	49.2	49.2	49.2	36.876	0	142.09	1536100000	60	Q14257	Q14257	Reticulocalbin-2	RCN2
2679800	1476200	1866500	2764800	2454600	14	14	14	27	27	27	70.973	0	55.016	359740000	41	Q14258	Q14258	E3 ubiquitin/ISG15 ligase TRIM25	TRIM25
3273100	1626100	1720400	2652100	2404500	5	5	5	18	18	18	44.561	0	30.517	210170000	27	Q14318	Q14318	Peptidyl-prolyl cis-trans isomerase FKBP8	FKBP8
1277500	705570	758910	1010600	1223300	4	2	2	17.1	9.4	9.4	40.241	0.00032712	5.5643	79614000	5	Q14320	Q14320	Protein FAM50A	FAM50A
41965000	34612000	33644000	47066000	49471000	15	15	15	46.1	46.1	46.1	29.172	0	132.06	2687800000	82	Q14331	Q14331	Protein FRG1	FRG1
378630	317510	254410	324310	294650	5	5	5	7.6	7.6	7.6	124.98	0	23.38	69059000	10	Q14432	Q14432	cGMP-inhibited 3,5-cyclic phosphodiesterase A	PDE3A
942380000	661150000	658150000	1012500000	955250000	29	29	29	38.5	38.5	38.5	78.365	0	323.31	88819000000	545	Q14444	Q14444	Caprin-1	CAPRIN1
125020	0	0	0	0	2	2	2	9.6	9.6	9.6	31.285	0.0087299	2.9736	1375200	1	Q14493	Q14493	Histone RNA hairpin-binding protein	SLBP
42948000	28025000	27712000	36284000	31708000	19	19	18	43	43	40	59.379	0	253.44	4000200000	124	Q14498	Q14498	RNA-binding protein 39	RBM39
4772600	3293800	3195900	4486200	4055200	28	28	28	40.4	40.4	40.4	113.93	0	255.46	1109000000	105	Q14527	Q14527	Helicase-like transcription factor	HLTF
1105000	717640	715570	883880	999310	5	5	5	13.3	13.3	13.3	59.594	0	18.957	114960000	11	Q14554	Q14554	Protein disulfide-isomerase A5	PDIA5
13744000	7904400	9457000	10441000	11902000	12	12	11	49.7	49.7	45.8	39.393	0	137.88	1122400000	58	Q14558	Q14558	Phosphoribosyl pyrophosphate synthase-associated protein 1	PRPSAP1
2921100	1811800	2173400	2901000	2931900	21	20	20	24.8	24.1	24.1	139.31	0	195.7	815310000	68	Q14562	Q14562	ATP-dependent RNA helicase DHX8	DHX8
332160	132430	232240	271420	258220	5	5	5	8.4	8.4	8.4	88.888	0	14.178	49059000	10	Q14563	Q14563	Semaphorin-3A	SEMA3A
3242700	1963000	1905100	2892700	2434700	17	17	17	27.6	27.6	27.6	92.888	0	101.33	597040000	66	Q14566	Q14566	DNA replication licensing factor MCM6	MCM6
1449200	980930	985280	835490	1263200	3	3	3	13	13	13	63.664	0	29.675	77198000	10	Q14592	Q14592	Zinc finger protein 460	ZNF460
200970	99106	113320	92759	123880	6	6	6	4.7	4.7	4.7	220.43	0	18.337	61743000	8	Q14669	Q14669	E3 ubiquitin-protein ligase TRIP12	TRIP12
8568700	5086800	5111200	5998100	6044900	25	25	23	28.2	28.2	26.6	126.47	0	305.46	1201600000	82	Q14671	Q14671	Pumilio homolog 1	PUM1
382140	248080	270680	281150	258150	9	9	9	6.3	6.3	6.3	233.17	0	28.727	149780000	18	Q14674	Q14674	Separin	ESPL1
607590	339260	346840	254300	121270	3	3	3	7.7	7.7	7.7	68.259	0	8.6529	35055000	0	Q14677	Q14677	Clathrin interactor 1	CLINT1
147470	108050	141000	210470	275410	4	4	4	8	8	8	74.641	0	7.952	31767000	3	Q14680	Q14680	Maternal embryonic leucine zipper kinase	MELK
975300	511980	534940	897710	857930	14	14	14	15.6	15.6	15.6	143.23	0	66.415	264450000	46	Q14683	Q14683	Structural maintenance of chromosomes protein 1A	SMC1A
466830	501640	500820	497620	462960	3	3	3	8	8	8	84.427	0	10.21	77756000	7	Q14684	Q14684	Ribosomal RNA processing protein 1 homolog B	RRP1B
253000	155780	160770	200470	173760	5	5	5	6.9	6.9	6.9	136.16	0	12.213	48133000	8	Q14687	Q14687	Genetic suppressor element 1	GSE1
70749000	44293000	43664000	59715000	55447000	31	31	31	59.8	59.8	59.8	87.133	0	323.31	9311500000	247	Q14694	Q14694	Ubiquitin carboxyl-terminal hydrolase 10	USP10
4313400	2289600	2540300	3065000	2695100	6	6	6	30.8	30.8	30.8	26.076	0	22.999	163940000	13	Q14696	Q14696	LDLR chaperone MESD	MESDC2
5402800	3188100	3277400	4719500	4644600	25	25	25	40.1	40.1	40.1	106.87	0	167.43	891760000	85	Q14697	Q14697	Neutral alpha-glucosidase AB	GANAB
577890	327140	323100	298910	299440	3	3	3	5.6	5.6	5.6	69.991	0.00033659	6.089	51141000	7	Q14738	Q14738	Serine/threonine-protein phosphatase 2A 56 kDa regulatory subunit delta isoform	PPP2R5D
12610000	3295600	4108300	8212300	9737000	10	10	10	22	22	22	70.702	0	79.401	835190000	42	Q14739	Q14739	Lamin-B receptor	LBR
125790	149430	76513	215870	108700	2	2	2	0.8	0.8	0.8	376.01	0.0026866	3.761	126470000	4	Q14789	Q14789	Golgin subfamily B member 1	GOLGB1
1887900	1038900	1094200	1465800	1469600	13	13	13	27.2	27.2	27.2	73.261	0	56.591	250430000	28	Q14807	Q14807	Kinesin-like protein KIF22	KIF22
2216600	1538300	1586800	1811000	1840000	30	30	24	24.7	24.7	20.9	218	0	188.24	782370000	75	Q14839;Q8TDI0	Q14839	Chromodomain-helicase-DNA-binding protein 4	CHD4
18878000	12057000	10190000	14689000	17307000	6	6	6	27.6	27.6	27.6	29.717	0	68.92	1023700000	46	Q14847	Q14847	LIM and SH3 domain protein 1	LASP1
238680	196630	179860	291900	278930	6	6	6	8.8	8.8	8.8	132.37	0	22.615	79462000	10	Q14865	Q14865	AT-rich interactive domain-containing protein 5B	ARID5B
102630	76856	112110	129110	130410	2	1	1	4.6	2.4	2.4	55.098	0.0035398	3.5997	11573000	3	Q14938	Q14938	Nuclear factor 1 X-type	NFIX
13517000	8717800	8723400	14696000	13516000	62	62	62	43.9	43.9	43.9	220.62	0	323.31	5443600000	261	Q14966	Q14966	Zinc finger protein 638	ZNF638
19625000	11204000	11965000	15891000	15357000	26	26	26	38.2	38.2	38.2	97.169	0	209.98	2591400000	133	Q14974	Q14974	Importin subunit beta-1	KPNB1
1097800	765890	844600	1027700	968040	7	7	7	10.9	10.9	10.9	73.602	0	29.371	188160000	25	Q14978	Q14978	Nucleolar and coiled-body phosphoprotein 1	NOLC1
814410	606210	448920	737110	722980	10	10	10	8.5	8.5	8.5	164.98	0	41.708	206440000	24	Q14C86	Q14C86	GTPase-activating protein and VPS9 domain-containing protein 1	GAPVD1
1455000	918450	770930	925330	1123600	6	6	6	15.4	15.4	15.4	75.688	0	22.549	181760000	13	Q14CZ7	Q14CZ7	FAST kinase domain-containing protein 3	FASTKD3
2846900	1726800	1616900	2172800	2039400	3	3	3	45	45	45	11.986	0	31.072	62417000	8	Q15004	Q15004	PCNA-associated factor	KIAA0101
12885000	9412600	10539000	13659000	12779000	13	13	13	37.4	37.4	37.4	44.243	0	163.82	1244800000	60	Q15007	Q15007	Pre-mRNA-splicing regulator WTAP	WTAP
7268200	3969300	4709400	5332500	5805700	10	8	8	48.6	39.6	39.6	32.307	0	41.872	460450000	21	Q15014	Q15014	Mortality factor 4-like protein 2	MORF4L2
6712000	3424800	3985400	5135500	4896800	11	11	11	51.2	51.2	51.2	41.487	0	120.89	483090000	45	Q15019	Q15019	Septin-2	2002-09-01
729650	398560	407510	484000	493470	2	2	2	2.1	2.1	2.1	109.93	0.00061862	4.3786	128170000	4	Q15020	Q15020	Squamous cell carcinoma antigen recognized by T-cells 3	SART3
89565	48308	66529	45271	53957	5	5	5	4.5	4.5	4.5	157.18	0	11.572	23380000	7	Q15021	Q15021	Condensin complex subunit 1	NCAPD2
1425400	994830	1409600	1594700	1597400	5	5	5	24.4	24.4	24.4	31.821	0	24.408	126400000	16	Q15024	Q15024	Exosome complex component RRP42	EXOSC7
264350	180190	172490	247930	207030	2	2	2	6.8	6.8	6.8	71.863	0.0003252	5.4243	27872000	1	Q15025	Q15025	TNFAIP3-interacting protein 1	TNIP1
40501000	27180000	28408000	33235000	30475000	49	49	48	65.9	65.9	64.9	109.43	0	323.31	8309500000	303	Q15029	Q15029	116 kDa U5 small nuclear ribonucleoprotein component	EFTUD2
1356400	713630	722390	862990	789490	11	11	11	18.7	18.7	18.7	101.97	0	29.526	200020000	15	Q15031	Q15031	Probable leucine--tRNA ligase, mitochondrial	LARS2
1630000	1039300	1313800	1523000	1750700	7	7	6	9	9	6.9	120.69	0	35.912	210450000	15	Q15032	Q15032	R3H domain-containing protein 1	R3HDM1
1554500	1026100	1289700	1133100	1152400	2	2	2	5.1	5.1	5.1	54.212	0	13.959	80026000	7	Q15043	Q15043	Zinc transporter ZIP14	SLC39A14
1012500	509030	487070	706990	767280	6	6	6	12.2	12.2	12.2	68.047	0	30.026	97521000	22	Q15046	Q15046	Lysine--tRNA ligase	KARS
488520	288680	286820	406210	371330	3	3	3	8.9	8.9	8.9	54.513	0.00034638	6.7367	47880000	4	Q15048	Q15048	Leucine-rich repeat-containing protein 14	LRRC14
1083100	588670	537790	1077400	1058700	6	6	6	17.4	17.4	17.4	51.4	0	32.8	108640000	5	Q15054	Q15054	DNA polymerase delta subunit 3	POLD3
4258400	2424000	2452500	3336800	3000500	3	3	3	26.6	26.6	26.6	27.385	0	16.214	216610000	10	Q15056	Q15056	Eukaryotic translation initiation factor 4H	EIF4H
460010	296880	332890	431420	411860	11	11	11	8.4	8.4	8.4	186.49	0	58.267	187510000	22	Q15058	Q15058	Kinesin-like protein KIF14	KIF14
82086	60923	51629	67065	81181	1	1	1	1.2	1.2	1.2	74.89	0.0065564	3.1324	11658000	1	Q15061	Q15061	WD repeat-containing protein 43	WDR43
497990	300010	268140	478000	548140	4	4	4	13	13	13	74.423	0	12.243	62768000	9	Q15067	Q15067	Peroxisomal acyl-coenzyme A oxidase 1	ACOX1
9943000	3752600	4043200	5683000	6408400	9	9	9	24.4	24.4	24.4	48.547	0	42.259	417620000	26	Q15070	Q15070	Mitochondrial inner membrane protein OXA1L	OXA1L
270670	156390	176590	296740	296050	1	1	1	4.5	4.5	4.5	33.307	0.0003125	4.6007	22733000	5	Q15072	Q15072	Zinc finger protein OZF	ZNF146
11955000	7652400	8719500	10624000	11538000	13	13	13	40.2	40.2	40.2	48.121	0	103.82	858310000	56	Q15084	Q15084	Protein disulfide-isomerase A6	PDIA6
1128500	531900	484170	787290	782380	7	7	6	21.6	21.6	19.5	49.244	0	18.76	92856000	10	Q15118	Q15118	[Pyruvate dehydrogenase (acetyl-transferring)] kinase isozyme 1, mitochondrial	PDK1
733600	467150	398170	619030	565560	5	4	4	15.7	13.5	13.5	46.153	0	16.293	61237000	12	Q15119	Q15119	[Pyruvate dehydrogenase (acetyl-transferring)] kinase isozyme 2, mitochondrial	PDK2
3800500	1980700	2713600	3064300	3196700	11	11	11	37.2	37.2	37.2	46.938	0	45.974	309870000	34	Q15120	Q15120	[Pyruvate dehydrogenase (acetyl-transferring)] kinase isozyme 3, mitochondrial	PDK3
13219000	8745800	9124100	9413700	9790500	1	1	1	7	7	7	26.352	0	13.559	201170000	4	Q15125	Q15125	3-beta-hydroxysteroid-Delta(8),Delta(7)-isomerase	EBP
93788	204480	67578	194120	83019	2	2	2	5.8	5.8	5.8	41.038	0.0076466	3.0407	12860000	1	Q15131	Q15131	Cyclin-dependent kinase 10	CDK10
12587000	7232900	7325200	10211000	9901000	182	182	176	49.2	49.2	47.8	531.78	0	323.31	13752000000	753	Q15149	Q15149	Plectin	PLEC
5666500	3407600	3536200	4504400	4638400	6	6	6	31.6	31.6	31.6	39.38	0	56.989	282790000	31	Q15165	Q15165	Serum paraoxonase/arylesterase 2	PON2
4656300	2862100	3644900	4103800	4128300	8	8	8	38.4	38.4	38.4	32.66	0	69.866	349120000	31	Q15181	Q15181	Inorganic pyrophosphatase	PPA1
2602600000	1607700000	1608100000	2828000000	2691700000	50	49	48	76.2	76.2	76.2	54.231	0	323.31	215430000000	1674	Q15233	Q15233	Non-POU domain-containing octamer-binding protein	NONO
21932000	14048000	14594000	19560000	18921000	7	7	7	25.9	25.9	25.9	34.208	0	74.147	1157700000	52	Q15287	Q15287	RNA-binding protein with serine-rich domain 1	RNPS1
553990	363960	451520	485270	400290	3	3	3	9.1	9.1	9.1	59.152	0.00035063	7.083	56376000	3	Q15291	Q15291	Retinoblastoma-binding protein 5	RBBP5
4704600	2914900	2679300	3836300	3847500	8	8	8	27.8	27.8	27.8	38.89	0	44.822	251750000	19	Q15293	Q15293	Reticulocalbin-1	RCN1
200070	124480	127340	322080	207470	3	3	3	3.8	3.8	3.8	115.42	0.00035932	7.7439	36313000	2	Q15334	Q15334	Lethal(2) giant larvae protein homolog 1	LLGL1
1041300	803990	535830	919510	1039000	7	7	7	13.9	13.9	13.9	88.649	0	48.777	134530000	24	Q15345	Q15345	Leucine-rich repeat-containing protein 41	LRRC41
0	0	0	0	0	1	1	1	8	8	8	22.761	0.00032248	5.2062	0	1	Q15363	Q15363	Transmembrane emp24 domain-containing protein 2	TMED2
45910000	30237000	31085000	35569000	34918000	18	18	13	82.3	82.3	69.1	37.497	0	317.95	3021200000	97	Q15365;P57723	Q15365	Poly(rC)-binding protein 1	PCBP1
29739000	19610000	19497000	25652000	24450000	16	11	11	69	56.2	56.2	38.58	0	194.71	1903200000	61	Q15366;P57721	Q15366	Poly(rC)-binding protein 2	PCBP2
48758000	29626000	32950000	39696000	39885000	6	6	6	66.1	66.1	66.1	12.473	0	75.769	1336400000	42	Q15369	Q15369	Transcription elongation factor B polypeptide 1	TCEB1
48243000	36481000	36045000	40540000	42393000	7	7	7	84.7	84.7	84.7	13.133	0	60.288	1425900000	62	Q15370	Q15370	Transcription elongation factor B polypeptide 2	TCEB2
888850	658910	591910	1318200	1134100	2	2	2	14.1	14.1	14.1	20.497	0.00034352	6.5543	41328000	1	Q15382	Q15382	GTP-binding protein Rheb	RHEB
597610	364440	355830	405110	425080	9	9	9	10.1	10.1	10.1	123.92	0	24.132	116000000	9	Q15386	Q15386	Ubiquitin-protein ligase E3C	UBE3C
808610	1083200	542720	1286000	1613900	5	5	5	22.8	22.8	22.8	37	0	21.406	74683000	7	Q15390	Q15390	Mitochondrial fission regulator 1	MTFR1
14134000	8890500	9097100	11594000	10841000	13	13	13	32.9	32.9	32.9	60.101	0	120.04	1091100000	60	Q15392	Q15392	Delta(24)-sterol reductase	DHCR24
169490000	119170000	116520000	156420000	150150000	58	58	58	61.1	61.1	61.1	135.58	0	323.31	37723000000	629	Q15393	Q15393	Splicing factor 3B subunit 3	SF3B3
9860000	6920300	6769600	10154000	9505200	9	9	9	46.9	46.9	46.9	31.54	0	59.87	561720000	41	Q15404	Q15404	Ras suppressor protein 1	RSU1
2694400	1507900	1512400	2511200	2140000	7	6	6	28.9	25.5	25.5	36.413	0	28.689	145120000	24	Q15417	Q15417	Calponin-3	CNN3
1566600	1097700	975630	1201500	971440	12	12	8	22.7	22.7	16.7	82.722	0	42.607	249950000	25	Q15418	Q15418	Ribosomal protein S6 kinase alpha-1	RPS6KA1
51792000	40250000	39618000	53820000	51071000	34	34	20	33.7	33.7	20	102.64	0	323.31	8752400000	233	Q15424	Q15424	Scaffold attachment factor B1	SAFB
96668000	70720000	72051000	106560000	97493000	7	7	7	25.5	25.5	25.5	44.385	0	112.77	5322000000	94	Q15427	Q15427	Splicing factor 3B subunit 4	SF3B4
50638000	37651000	35228000	55959000	53030000	11	11	11	30.6	30.6	30.6	49.255	0	140.03	3255100000	102	Q15428	Q15428	Splicing factor 3A subunit 2	SF3A2
4278700	2812000	2575100	3566000	3507400	4	4	4	21.6	21.6	21.6	43.958	0	50.045	167390000	15	Q15434	Q15434	RNA-binding motif, single-stranded-interacting protein 2	RBMS2
13861000	9108800	8725600	12664000	12713000	26	23	23	43.7	40.8	40.8	86.16	0	259.84	2111700000	91	Q15436	Q15436	Protein transport protein Sec23A	SEC23A
14991000	10216000	10006000	15094000	14132000	27	27	24	56.8	56.8	54	86.478	0	323.31	2255400000	114	Q15437	Q15437	Protein transport protein Sec23B	SEC23B
106730000	71097000	75158000	103970000	101310000	46	46	46	55.1	55.1	55.1	88.885	0	323.31	16039000000	356	Q15459	Q15459	Splicing factor 3A subunit 1	SF3A1
1213700	1061500	1182100	1654600	1410500	5	5	5	16.9	16.9	16.9	55.042	0	25.421	163060000	15	Q15464	Q15464	SH2 domain-containing adapter protein B	SHB
415450	243890	288670	481560	414610	7	7	7	7.6	7.6	7.6	137.75	0	28.367	105120000	19	Q15477	Q15477	Helicase SKI2W	SKIV2L
2299200	1890600	1615200	1981900	1685400	1	1	1	1.9	1.9	1.9	45.929	0.0055281	3.3975	28417000	5	Q15532	Q15532	Protein SSXT	SS18
733820	489560	523620	548300	487310	8	8	8	17.4	17.4	17.4	86.829	0	30.233	91826000	11	Q15542	Q15542	Transcription initiation factor TFIID subunit 5	TAF5
449660	284960	295500	443380	390900	2	2	2	4.3	4.3	4.3	37.031	0	12.584	29830000	3	Q15555	Q15555	Microtubule-associated protein RP/EB family member 2	MAPRE2
2701800	1835700	1826300	2278800	2091500	13	13	13	30.6	30.6	30.6	74.68	0	66.086	322020000	39	Q15582	Q15582	Transforming growth factor-beta-induced protein ig-h3	TGFBI
227170	127440	159250	130320	126260	5	5	5	4.2	4.2	4.2	159.15	0	10.607	38522000	2	Q15596	Q15596	Nuclear receptor coactivator 2	NCOA2
4905700	2821300	3098800	3813600	3749900	11	11	11	35.6	35.6	35.6	37.413	0	64.568	349400000	24	Q15599	Q15599	Na(+)/H(+) exchange regulatory cofactor NHE-RF2	SLC9A3R2
6738300	3460300	2896600	3900900	3741100	5	5	5	12.3	12.3	12.3	43.071	0	31.641	228110000	23	Q15629	Q15629	Translocating chain-associated membrane protein 1	TRAM1
429100000	258850000	248190000	450560000	416920000	23	23	23	32.9	32.9	32.9	68.329	0	323.31	25251000000	367	Q15637	Q15637	Splicing factor 1	SF1
5938600	3462500	3151400	5357500	4813600	12	12	12	38.9	38.9	38.9	48.55	0	89.07	545370000	33	Q15645	Q15645	Pachytene checkpoint protein 2 homolog	TRIP13
2002800	1233400	1281400	2099700	2055100	10	10	10	26.8	26.8	26.8	59.225	0	37.063	234160000	32	Q15646	Q15646	2-5-oligoadenylate synthase-like protein	OASL
371660	222120	193220	305230	294240	9	9	9	7.9	7.9	7.9	168.48	0	33.489	99826000	7	Q15648	Q15648	Mediator of RNA polymerase II transcription subunit 1	MED1
4044400	2616000	2631800	3400300	3295200	12	12	12	29.6	29.6	29.6	66.145	0	99.892	447650000	41	Q15650	Q15650	Activating signal cointegrator 1	TRIP4
633230	424220	443220	468890	429530	19	19	19	11.2	11.2	11.2	284.52	0	80.46	299890000	54	Q15652	Q15652	Probable JmjC domain-containing histone demethylation protein 2C	JMJD1C
31508000	24802000	23064000	26382000	25542000	18	18	18	62.6	62.6	62.6	50.287	0	292.88	2757200000	132	Q15654	Q15654	Thyroid receptor-interacting protein 6	TRIP6
7867900	3647100	3361100	4551800	4625600	8	8	8	44.4	44.4	44.4	29.999	0	34.715	360800000	12	Q15691	Q15691	Microtubule-associated protein RP/EB family member 1	MAPRE1
25951000	16463000	15820000	23348000	22841000	11	11	11	51.2	51.2	51.2	36.091	0	109.39	1566300000	49	Q15717	Q15717	ELAV-like protein 1	ELAVL1
118990	67171	56442	97880	74361	1	1	1	4.3	4.3	4.3	41.9	0.00061747	4.3504	9541400	4	Q15738	Q15738	Sterol-4-alpha-carboxylate 3-dehydrogenase, decarboxylating	NSDHL
1146200	678650	584590	1143700	1019500	6	6	6	23.2	23.2	23.2	54.643	0	38.595	109740000	14	Q15750	Q15750	TGF-beta-activated kinase 1 and MAP3K7-binding protein 1	TAB1
2684600	1476700	1270300	1931800	1819200	4	4	4	10.5	10.5	10.5	56.598	0	34.746	146920000	14	Q15758	Q15758	Neutral amino acid transporter B(0)	SLC1A5
826620	468690	405630	877400	737300	2	2	2	18.1	18.1	18.1	28.147	0.00033234	5.8766	33156000	3	Q15773	Q15773	Myeloid leukemia factor 2	MLF2
2588300	1834900	1600700	2402800	1857900	7	7	7	34	34	34	34.559	0	72.179	185120000	19	Q15785	Q15785	Mitochondrial import receptor subunit TOM34	TOMM34
4137200	4403800	3305200	3755300	3596500	5	5	3	15.8	15.8	10.3	52.306	0	34.776	345560000	26	Q15796	Q15796	Mothers against decapentaplegic homolog 2	SMAD2
708440	351940	307770	546550	517100	1	1	1	4.8	4.8	4.8	35.215	0	12.782	17023000	5	Q15800	Q15800	Methylsterol monooxygenase 1	MSMO1
42866	39774	58485	126110	100790	3	2	2	6.3	4.9	4.9	59.345	0.006038	3.2475	12145000	1	Q15813	Q15813	Tubulin-specific chaperone E	TBCE
700140	446720	355590	687480	341220	3	3	3	10	10	10	61.277	0	38.384	48092000	4	Q15942	Q15942	Zyxin	ZYX
4397300	3010600	3186000	4007600	4234000	7	7	7	24.3	24.3	24.3	50.679	0	50.509	414380000	31	Q16181;Q6ZU15	Q16181	Septin-7	2007-09-01
2312900	1304700	1564300	1900200	2166100	9	9	9	33.5	33.5	33.5	53.29	0	58.878	194210000	16	Q16204	Q16204	Coiled-coil domain-containing protein 6	CCDC6
879420	615270	568240	795670	744040	2	2	2	10.2	10.2	10.2	38.592	0	14.014	54040000	10	Q16342	Q16342	Programmed cell death protein 2	PDCD2
404280	216730	205080	311750	307190	3	3	3	6.5	6.5	6.5	56.195	0	9.9283	39016000	3	Q16401	Q16401	26S proteasome non-ATPase regulatory subunit 5	PSMD5
4642200	3257000	3100900	4610900	4433500	26	26	26	39.7	39.7	39.7	112.03	0	204.05	1062400000	84	Q16513	Q16513	Serine/threonine-protein kinase N2	PKN2
47834000	31880000	32146000	48203000	47388000	10	10	10	59.6	59.6	59.6	20.954	0	100.41	2282000000	50	Q16527	Q16527	Cysteine and glycine-rich protein 2	CSRP2
3116000	1772500	1700300	2674000	2649400	19	19	19	23	23	23	126.97	0	129.23	595610000	61	Q16531	Q16531	DNA damage-binding protein 1	DDB1
638270	104520	255870	165040	0	3	3	2	9.9	9.9	6.2	54.699	0	11.749	24438000	3	Q16537	Q16537	Serine/threonine-protein phosphatase 2A 56 kDa regulatory subunit epsilon isoform	PPP2R5E
553320	275740	301210	431650	413900	3	3	3	15.8	15.8	15.8	41.293	0	15.645	37541000	12	Q16539	Q16539	Mitogen-activated protein kinase 14	MAPK14
5419900	3172800	2778300	4927600	4671200	8	8	8	27	27	27	44.468	0	44.492	314550000	29	Q16543	Q16543	Hsp90 co-chaperone Cdc37;Hsp90 co-chaperone Cdc37, N-terminally processed	CDC37
1014300	904330	757140	1093200	1163400	9	7	6	26.6	22.6	20.3	62.293	0	49.065	147970000	14	Q16555	Q16555	Dihydropyrimidinase-related protein 2	DPYSL2
2122200	1803200	1710000	2402000	2249100	4	4	4	22	22	22	29.45	0	11.822	92579000	8	Q16560	Q16560	U11/U12 small nuclear ribonucleoprotein 35 kDa protein	SNRNP35
272240	0	0	196320	0	1	1	1	4.2	4.2	4.2	28.565	0.0029674	3.6991	4685600	1	Q16563	Q16563	Synaptophysin-like protein 1	SYPL1
14722000	10319000	11789000	14103000	13502000	12	12	7	45.9	45.9	40.2	47.82	0	157.9	966520000	58	Q16576	Q16576	Histone-binding protein RBBP7	RBBP7
721410	513750	531290	543440	637250	3	3	3	15.5	15.5	15.5	28.974	0	15.748	50101000	13	Q16594;Q9HBM6	Q16594;Q9HBM6	Transcription initiation factor TFIID subunit 9;Transcription initiation factor TFIID subunit 9B	TAF9;TAF9B
49883000	34036000	34446000	40043000	37737000	6	6	5	22.3	22.3	22.3	27.366	0	39.486	2157600000	38	Q16629	Q16629	Serine/arginine-rich splicing factor 7	SRSF7
588190000	362990000	373080000	596140000	577480000	21	21	21	35.6	35.6	35.6	59.209	0	323.31	42464000000	278	Q16630	Q16630	Cleavage and polyadenylation specificity factor subunit 6	CPSF6
7251900	4731900	4648600	7045400	6635300	4	4	4	19.7	19.7	19.7	31.848	0	54.616	272820000	20	Q16637	Q16637	Survival motor neuron protein	SMN1
1209700	753450	803760	1066100	1072000	6	6	6	14.4	14.4	14.4	54.529	0	29.783	137340000	15	Q16658	Q16658	Fascin	FSCN1
411980	360630	388210	586860	390670	7	7	7	11.5	11.5	11.5	88.255	0	19.722	79119000	16	Q16666;Q6K0P9	Q16666	Gamma-interferon-inducible protein 16	IFI16
64155	87295	76382	119090	96894	2	2	2	5.5	5.5	5.5	60.845	0.0097547	2.9036	12871000	1	Q16678	Q16678	Cytochrome P450 1B1	CYP1B1
548660	384780	377110	413120	440020	2	2	2	6.9	6.9	6.9	36.067	0.0003399	6.2743	47601000	10	Q16698	Q16698	2,4-dienoyl-CoA reductase, mitochondrial	DECR1
13958000	10339000	9398900	12069000	10469000	5	5	5	57.8	57.8	57.8	13.459	0	64.478	281170000	20	Q16718	Q16718	NADH dehydrogenase [ubiquinone] 1 alpha subcomplex subunit 5	NDUFA5
158640	0	0	198400	120500	1	1	1	3.2	3.2	3.2	52.351	0.0006152	4.2532	11938000	1	Q16719	Q16719	Kynureninase	KYNU
365940	661770	261270	335040	371810	2	2	2	12.1	12.1	12.1	33.429	0	10.087	25946000	1	Q16762	Q16762	Thiosulfate sulfurtransferase	TST
3623300	2086700	1898800	2661300	2349500	5	5	5	35.1	35.1	35.1	23.845	0	19.301	138820000	8	Q16763	Q16763	Ubiquitin-conjugating enzyme E2 S	UBE2S
127880000	57135000	60878000	92655000	98303000	5	3	3	58.1	45.7	45.7	13.988	0	51.145	2184200000	16	Q16777;Q6FI13;Q99878;Q96KK5;Q9BTM1;P20671;P0C0S8;Q93077;Q7L7L0;P04908	Q16777;Q6FI13;Q99878;Q96KK5;Q9BTM1;P20671;P0C0S8;Q93077;Q7L7L0;P04908	Histone H2A type 2-C;Histone H2A type 2-A;Histone H2A type 1-J;Histone H2A type 1-H;Histone H2A.J;Histone H2A type 1-D;Histone H2A type 1;Histone H2A type 1-C;Histone H2A type 3;Histone H2A type 1-B/E	HIST2H2AC;HIST2H2AA3;HIST1H2AJ;HIST1H2AH;H2AFJ;HIST1H2AD;HIST1H2AG;HIST1H2AC;HIST3H2A;HIST1H2AB
25452	15513	14272	32296	98677	2	2	2	0.8	0.8	0.8	366.65	0.0087373	2.9795	30352000	2	Q16787	Q16787	Laminin subunit alpha-3	LAMA3
16993000	11165000	12265000	15302000	14700000	16	16	16	48	48	48	42.509	0	115.49	1760700000	83	Q16795	Q16795	NADH dehydrogenase [ubiquinone] 1 alpha subcomplex subunit 9, mitochondrial	NDUFA9
277690	177820	194820	242380	191500	3	3	3	6.6	6.6	6.6	70.698	0	12.16	37948000	6	Q16822	Q16822	Phosphoenolpyruvate carboxykinase [GTP], mitochondrial	PCK2
422090	231320	221330	330550	307080	5	3	3	11.2	6.7	6.7	59.608	0	13.048	52933000	9	Q16875	Q16875	6-phosphofructo-2-kinase/fructose-2,6-bisphosphatase 3;6-phosphofructo-2-kinase;Fructose-2,6-bisphosphatase	PFKFB3
2136000	835270	1361000	1939400	1736900	6	6	6	17	17	17	61.437	0	28.879	200210000	19	Q16880	Q16880	2-hydroxyacylsphingosine 1-beta-galactosyltransferase	UGT8
1537800	949480	870720	1382600	1417400	5	5	5	15.6	15.6	15.6	70.905	0	28.655	197060000	15	Q16881	Q16881	Thioredoxin reductase 1, cytoplasmic	TXNRD1
14668000	9590400	9658600	15384000	15182000	22	22	13	37	37	21	80.151	0	185.26	1870000000	105	Q17RY0	Q17RY0	Cytoplasmic polyadenylation element-binding protein 4	CPEB4
404620	550820	572680	366530	524860	4	4	4	13.5	13.5	13.5	51.588	0	13.267	55649000	9	Q1ED39	Q1ED39	Lysine-rich nucleolar protein 1	KNOP1
2065700	1289500	1357600	1676000	1630800	11	11	11	20.6	20.6	20.6	85.104	0	54.44	272670000	20	Q1KMD3	Q1KMD3	Heterogeneous nuclear ribonucleoprotein U-like protein 2	HNRNPUL2
1477900	869550	1014600	1477400	1617300	17	17	17	21.4	21.4	21.4	145.52	0	68.13	361580000	37	Q1MSJ5	Q1MSJ5	Centrosome and spindle pole-associated protein 1	CSPP1
63943	39951	35846	56680	20461	2	2	2	1.9	1.9	1.9	135.62	0.00091269	4.1088	11278000	2	Q27J81	Q27J81	Inverted formin-2	INF2
712630	548030	390890	602230	586350	8	1	0	30.6	3.8	0	40.968	0.00033921	6.2083	45442000	5	Q29963;Q29865;P30499;P10321;P01893	Q29963;Q29865;P30499;P10321;P01893	HLA class I histocompatibility antigen, Cw-6 alpha chain;HLA class I histocompatibility antigen, Cw-18 alpha chain;HLA class I histocompatibility antigen, Cw-1 alpha chain;HLA class I histocompatibility antigen, Cw-7 alpha chain;Putative HLA class I histocompatibility antigen, alpha chain H	HLA-C;HLA-H
602570	281400	327480	317210	349570	9	9	7	10.6	10.6	9.2	150.83	0	39.591	135230000	21	Q29RF7	Q29RF7	Sister chromatid cohesion protein PDS5 homolog A	PDS5A
135820	45336	46585	196110	149480	2	2	2	2.8	2.8	2.8	117.71	0	7.9917	22934000	3	Q2KHT3	Q2KHT3	Protein CLEC16A	CLEC16A
2305300	1728000	1722900	2474900	2319700	30	30	29	31.1	31.1	30.3	150.59	0	191.86	791310000	76	Q2M1P5	Q2M1P5	Kinesin-like protein KIF7	KIF7
18288	27616	0	20114	17717	2	2	2	2	2	2	136.4	0.00031338	4.6314	5442800	0	Q2M389	Q2M389	WASH complex subunit 7	KIAA1033
5201600	3412300	3138700	4415900	4541700	17	17	17	32.7	32.7	32.7	91.809	0	151.25	683430000	55	Q2NL82	Q2NL82	Pre-rRNA-processing protein TSR1 homolog	TSR1
0	197810	212500	1246500	1019900	3	3	3	20.8	20.8	20.8	23.39	0.00034388	6.5772	26768000	6	Q2TAM9	Q2TAM9	Tumor suppressor candidate gene 1 protein	TUSC1
181840000	116280000	122030000	180340000	172260000	24	24	24	56.7	56.7	56.7	57.543	0	323.31	20092000000	346	Q2TAY7	Q2TAY7	WD40 repeat-containing protein SMU1;WD40 repeat-containing protein SMU1, N-terminally processed	SMU1
839530	495590	496430	746500	667740	10	10	10	14.7	14.7	14.7	103.79	0	43.491	162290000	30	Q2TBE0	Q2TBE0	CWF19-like protein 2	CWF19L2
4074600	2798600	2866300	4569800	4331500	15	15	15	31.7	31.7	31.7	83.393	0	133.6	559230000	51	Q32P28	Q32P28	Prolyl 3-hydroxylase 1	LEPRE1
1742000	1218700	912120	1209200	1228600	5	5	5	19.5	19.5	19.5	38.176	0	34.452	113590000	15	Q330K2	Q330K2	NADH dehydrogenase (ubiquinone) complex I, assembly factor 6	NDUFAF6
3094500	2067900	1984200	2878100	3115900	7	7	7	20.1	20.1	20.1	37.432	0	24.141	157690000	18	Q3B726	Q3B726	DNA-directed RNA polymerase I subunit RPA43	TWISTNB
869380	596990	356370	898830	798610	2	2	2	11.2	11.2	11.2	28.115	0	9.7306	52803000	7	Q3KNV8	Q3KNV8	Polycomb group RING finger protein 3	PCGF3
236420	48100	0	198010	192690	3	2	2	4.9	4	4	92.819	0	8.872	20932000	2	Q3KQU3	Q3KQU3	MAP7 domain-containing protein 1	MAP7D1
48599000	34362000	32765000	56445000	55473000	6	6	6	49.7	49.7	49.7	21.701	0	76.313	1821100000	47	Q3MHD2	Q3MHD2	Protein LSM12 homolog	LSM12
0	0	0	177460	165810	1	1	1	3.3	3.3	3.3	37.001	0	19.615	6178900	5	Q3SXM5	Q3SXM5	Inactive hydroxysteroid dehydrogenase-like protein 1	HSDL1
175540	110550	131170	139990	136930	2	2	2	2.5	2.5	2.5	79.548	0.00062208	4.5035	18743000	1	Q3YEC7	Q3YEC7	Rab-like protein 6	RABL6
21893000	20608000	20458000	9408100	9321800	11	2	2	24.5	7.4	7.4	49.775	0	118.93	1552100000	14	Q3ZCM7	Q3ZCM7	Tubulin beta-8 chain	TUBB8
15220000	10076000	10023000	9620700	12508000	8	8	8	32	32	32	39.646	0	107.37	746810000	37	Q3ZCQ8	Q3ZCQ8	Mitochondrial import inner membrane translocase subunit TIM50	TIMM50
252180	143240	137620	159300	214160	10	10	10	8.5	8.5	8.5	202.8	0	28.219	98809000	10	Q460N5	Q460N5	Poly [ADP-ribose] polymerase 14	PARP14
565450	337530	388540	621370	507470	4	4	4	11.9	11.9	11.9	60.547	0	24.548	67770000	12	Q49A26	Q49A26	Putative oxidoreductase GLYR1	GLYR1
45024	32375	26675	57291	57183	1	1	1	2	2	2	84.371	0	13.291	8960500	5	Q4G0A6	Q4G0A6	Protein FAM188B	FAM188B
14846000	10314000	9485500	14523000	14151000	25	25	25	47.3	47.3	47.3	66.898	0	206.05	1962900000	108	Q4G0J3	Q4G0J3	La-related protein 7	LARP7
255430	170270	188310	264790	278560	4	4	4	10.9	10.9	10.9	49.432	0	9.8035	30091000	2	Q4G0N4	Q4G0N4	NAD kinase 2, mitochondrial	NADK2
217630	210420	157930	231580	201840	2	2	2	7.1	7.1	7.1	64.129	0.00035373	7.2475	32621000	5	Q4G176	Q4G176	Acyl-CoA synthetase family member 3, mitochondrial	ACSF3
17581000	12034000	11830000	15274000	15661000	20	20	20	36.4	36.4	36.4	87.198	0	170.09	1954200000	97	Q4KMP7	Q4KMP7	TBC1 domain family member 10B	TBC1D10B
299660	235830	188770	342350	258500	3	3	3	7	7	7	75.555	0	11.936	43729000	6	Q4KMQ1	Q4KMQ1	Taperin	TPRN
224070000	158170000	161750000	244410000	239380000	24	24	20	58.4	58.4	49.9	45.547	0	323.31	22611000000	332	Q52LJ0	Q52LJ0	Protein FAM98B	FAM98B
2853300	1464300	1492000	2199500	2301600	8	8	8	27.7	27.7	27.7	51.735	0	47.726	237140000	15	Q53EL6	Q53EL6	Programmed cell death protein 4	PDCD4
14684000	10419000	10665000	10891000	12149000	33	33	33	41	41	41	132.89	0	273.64	2469900000	152	Q53EP0	Q53EP0	Fibronectin type III domain-containing protein 3B	FNDC3B
4338700	2909000	2976400	4531800	3683200	9	9	9	27.6	27.6	27.6	73.301	0	66.604	331900000	35	Q53ET0	Q53ET0	CREB-regulated transcription coactivator 2	CRTC2
374230	313990	361130	399140	475480	4	4	4	13.6	13.6	13.6	48.705	0	15.199	42327000	7	Q53EU6	Q53EU6	Glycerol-3-phosphate acyltransferase 3	AGPAT9
7069900	4572600	4718300	6601500	6618800	14	14	14	40.9	40.9	40.9	54.178	0	154.05	769110000	50	Q53EZ4	Q53EZ4	Centrosomal protein of 55 kDa	CEP55
2640500	1575800	1544800	2301900	2295700	9	9	9	19.2	19.2	19.2	70.592	0	60.474	279680000	22	Q53F19	Q53F19	Uncharacterized protein C17orf85	C17orf85
412810	272790	217610	248650	280230	1	1	1	9.8	9.8	9.8	17.371	0.00091968	4.2064	8592500	3	Q9P0S3;Q53FV1	Q9P0S3;Q53FV1	ORM1-like protein 1;ORM1-like protein 2	ORMDL1;ORMDL2
850260	1207000	1045300	1960400	2809100	4	4	4	34.9	34.9	34.9	17.092	0	11.632	47232000	11	Q53GA4	Q53GA4	Pleckstrin homology-like domain family A member 2	PHLDA2
11907000	5084500	7282200	9847800	9185700	10	10	10	48.1	48.1	48.1	34.324	0	58.573	649610000	38	Q53GQ0	Q53GQ0	Very-long-chain 3-oxoacyl-CoA reductase	HSD17B12
106170	85233	89011	46070	119070	2	2	2	3	3	3	79.835	0.00033807	6.1397	13812000	4	Q53GS7	Q53GS7	Nucleoporin GLE1	GLE1
4609000	3166600	3309100	3460500	3857600	12	12	12	28.8	28.8	28.8	65.38	0	67.111	515280000	52	Q53GS9	Q53GS9	U4/U6.U5 tri-snRNP-associated protein 2	USP39
1503200	662720	732050	1021000	1167400	3	3	3	12.6	12.6	12.6	47.137	0	23.388	106810000	10	Q53H12	Q53H12	Acylglycerol kinase, mitochondrial	AGK
8601900	5230600	5891400	7667800	6789500	5	5	5	26.3	26.3	26.3	28.663	0	43.604	444360000	26	Q53H96	Q53H96	Pyrroline-5-carboxylate reductase 3	PYCRL
138600	56593	78159	92660	35957	2	2	2	3.1	3.1	3.1	97.41	0.0076509	3.0424	16883000	0	Q53R41	Q53R41	FAST kinase domain-containing protein 1	FASTKD1
408470	196250	232340	273580	262850	1	1	1	8.4	8.4	8.4	16.953	0	10.145	15108000	4	Q56VL3	Q56VL3	OCIA domain-containing protein 2	OCIAD2
147970	520540	505140	1026600	916730	6	2	2	15.5	4.5	4.5	44.348	0	8.0586	68574000	7	Q58FF8	Q58FF8	Putative heat shock protein HSP 90-beta 2	HSP90AB2P
4304200	2818900	2552700	3568800	3572000	2	2	2	13.1	13.1	13.1	20.848	0.00035002	7.0553	134530000	14	Q5BJF2	Q5BJF2	Transmembrane protein 97	TMEM97
5566800	3047400	3060000	3915400	4187200	6	6	6	33.1	33.1	33.1	34.435	0	47.883	158210000	16	Q5BJH7	Q5BJH7	Protein YIF1B	YIF1B
0	606650	0	1389500	0	1	1	1	4.5	4.5	4.5	28.385	0.0060449	3.2627	15969000	0	Q5BKY9;Q8N9E0	Q5BKY9;Q8N9E0	Protein FAM133B;Protein FAM133A	FAM133B;FAM133A
94032	49321	51349	42619	43722	2	2	2	0.3	0.3	0.3	780.6	0.0046797	3.4785	96960000	5	Q5CZC0	Q5CZC0	Fibrous sheath-interacting protein 2	FSIP2
0	0	0	142400	0	1	1	1	4.4	4.4	4.4	59.362	0.0065471	3.1227	3702500	1	Q5D0E6	Q5D0E6	DALR anticodon-binding domain-containing protein 3	DALRD3
586750	374520	477870	504230	325360	5	5	3	10.5	10.5	7.5	65.698	0	20.154	72599000	16	Q5D1E8	Q5D1E8	Ribonuclease ZC3H12A	ZC3H12A
3459900	2069600	2102900	3504300	3325300	4	4	4	20.9	20.9	20.9	38.83	0	37.948	115700000	10	Q5EB52	Q5EB52	Mesoderm-specific transcript homolog protein	MEST
54304000	36335000	34241000	53179000	50034000	6	6	6	68.6	68.6	68.6	16.131	0	60.092	1596700000	58	Q5EBL8	Q5EBL8	PDZ domain-containing protein 11	PDZD11
1939900	1154500	1168400	1174500	1436700	5	5	5	11.9	11.9	11.9	62.027	0	30.04	144350000	16	Q5F1R6	Q5F1R6	DnaJ homolog subfamily C member 21	DNAJC21
5064700	3684900	3785200	4823800	4191800	6	6	6	43.6	43.6	43.6	26.422	0	48.451	237060000	21	Q5HYI8	Q5HYI8	Rab-like protein 3	RABL3
2390700	1327000	1611900	2945100	2729900	4	4	4	14.7	14.7	14.7	38.708	0	33.471	209090000	17	Q5HYJ3	Q5HYJ3	Protein FAM76B	FAM76B
137470	111430	122810	160240	122510	2	2	2	3.2	3.2	3.2	86.524	0.00032206	5.179	26833000	3	Q5HYK7	Q5HYK7	SH3 domain-containing protein 19	SH3D19
1433600	748730	732700	781800	769110	7	7	7	19.5	19.5	19.5	58.688	0	32.015	120580000	14	Q5JPH6	Q5JPH6	Probable glutamate--tRNA ligase, mitochondrial	EARS2
3232900	1909000	1944300	1966700	2090600	36	36	36	28.9	28.9	28.9	213.7	0	216.98	1136600000	114	Q5JRA6	Q5JRA6	Melanoma inhibitory activity protein 3	MIA3
17713000	11252000	11296000	18256000	16993000	79	76	76	50.7	49.8	49.8	242.96	0	323.31	7777500000	424	Q5JSZ5	Q5JSZ5	Protein PRRC2B	PRRC2B
591380	424810	336680	491260	429090	10	10	10	11.9	11.9	11.9	143.7	0	39.563	150030000	28	Q5JTH9	Q5JTH9	RRP12-like protein	RRP12
1108100	554760	674390	897350	853000	2	2	2	12	12	12	14.116	0	11.091	28613000	6	Q5JTJ3	Q5JTJ3	Cytochrome c oxidase assembly factor 6 homolog	COA6
1559800	857000	793420	1091300	1131500	8	8	8	16	16	16	66.248	0	34.336	173860000	21	Q5JTV8	Q5JTV8	Torsin-1A-interacting protein 1	TOR1AIP1
27782	43648	0	0	114700	3	3	3	3.7	3.7	3.7	107.34	0.00031918	4.9523	8934200	1	Q5JTZ9	Q5JTZ9	Alanine--tRNA ligase, mitochondrial	AARS2
2816800	2001400	1928800	2806100	2280900	3	3	3	20.3	20.3	20.3	25.585	0	15.904	130170000	14	Q5JUR7	Q5JUR7	Testis-expressed sequence 30 protein	TEX30
3578000	1970100	2297900	2018900	2709800	11	11	11	34.8	34.8	34.8	46.029	0	119.5	364670000	37	Q5JVF3	Q5JVF3	PCI domain-containing protein 2	PCID2
11443000	6305200	6577900	11299000	9242200	10	10	10	42.4	42.4	42.4	45.785	0	83.8	852470000	50	Q5JVS0	Q5JVS0	Intracellular hyaluronan-binding protein 4	HABP4
2331000	1531600	1869500	2351000	2378800	4	4	4	13.7	13.7	13.7	38.121	0	24.552	115080000	9	Q5MNZ6	Q5MNZ6	WD repeat domain phosphoinositide-interacting protein 3	WDR45B
2570800	1459300	1573000	1760800	1481900	9	9	9	20.3	20.3	20.3	75.483	0	53.486	221150000	27	Q5PRF9	Q5PRF9	Protein Smaug homolog 2	SAMD4B
59987	205770	115570	223330	198130	3	3	3	5.7	5.7	5.7	60.581	0.00033411	5.9519	21675000	5	Q5QP82	Q5QP82	DDB1- and CUL4-associated factor 10	DCAF10
1363700	949990	946020	1260800	1045100	3	3	3	21.7	21.7	21.7	28.235	0	28.03	61222000	12	Q5RKV6	Q5RKV6	Exosome complex component MTR3	EXOSC6
787500	529010	327440	957270	813770	4	4	4	6.5	6.5	6.5	72.235	0	12.395	81960000	8	Q5SNT2	Q5SNT2	Transmembrane protein 201	TMEM201
638880	342620	456450	614670	590310	4	4	4	11.6	11.6	11.6	46.81	0	15.942	60787000	10	Q5SQI0	Q5SQI0	Alpha-tubulin N-acetyltransferase 1	ATAT1
1703000	697620	615040	1418000	926310	10	10	10	8.5	8.5	8.5	196.04	0	47.247	418080000	29	Q5SRE5	Q5SRE5	Nucleoporin NUP188 homolog	NUP188
1982000	1172500	1199900	2143800	2085000	8	8	8	19.7	19.7	19.7	61.206	0	52.547	231740000	32	Q5SSJ5	Q5SSJ5	Heterochromatin protein 1-binding protein 3	HP1BP3
139670	48458	43829	62588	91584	2	2	2	2.8	2.8	2.8	118.49	0.0018171	4.0494	17762000	1	Q5ST30	Q5ST30	Valine--tRNA ligase, mitochondrial	VARS2
1719400	1339700	902070	1577600	1391100	21	21	21	19.2	19.2	19.2	175.29	0	152.74	589050000	71	Q5SW79;Q96L14	Q5SW79	Centrosomal protein of 170 kDa	CEP170
350850	291140	264750	238270	327220	3	3	3	7.9	7.9	7.9	51.103	0	11.411	35334000	7	Q5SWX8	Q5SWX8	Protein odr-4 homolog	ODR4
762500	409530	571170	752310	834540	6	6	6	13.6	13.6	13.6	70.065	0	21.446	99902000	13	Q5T0N5	Q5T0N5	Formin-binding protein 1-like	FNBP1L
210290	150290	191680	222730	224250	4	4	4	5.6	5.6	5.6	124.03	0.00034364	6.5708	59954000	2	Q5T0Z8	Q5T0Z8	Uncharacterized protein C6orf132	C6orf132
287940	198460	228330	365180	364660	5	5	5	11.4	11.4	11.4	65.505	0	24.848	52005000	9	Q5T160	Q5T160	Probable arginine--tRNA ligase, mitochondrial	RARS2
1196300	742670	807020	966310	808600	10	10	10	7	7	7	196.63	0	36.595	302900000	21	Q5T200	Q5T200	Zinc finger CCCH domain-containing protein 13	ZC3H13
3796100	2060800	2329800	2836600	2833800	6	6	6	25.3	25.3	25.3	42.008	0	54.454	263280000	18	Q5T280	Q5T280	Putative methyltransferase C9orf114	C9orf114
2017700	1023400	1557400	2013700	1647400	6	6	6	20.2	20.2	20.2	50.381	0	73.584	223010000	24	Q5T3I0	Q5T3I0	G patch domain-containing protein 4	GPATCH4
322730	201390	256920	235590	222310	1	1	1	7.3	7.3	7.3	38.155	0.00033311	5.8932	18584000	1	Q5T440	Q5T440	Putative transferase CAF17, mitochondrial	IBA57
1357600	920090	884400	1343300	1334600	27	27	27	17.8	17.8	17.8	214.11	0	137.55	624880000	72	Q5T5P2	Q5T5P2	Sickle tail protein homolog	KIAA1217
182000	165150	187760	214320	224670	6	6	6	4.4	4.4	4.4	217.46	0	32.692	99337000	25	Q5T5U3	Q5T5U3	Rho GTPase-activating protein 21	ARHGAP21
5110500	3022900	3173600	3987500	3933600	34	34	34	33.3	33.3	33.3	177.97	0	251.53	1634400000	118	Q5T5Y3	Q5T5Y3	Calmodulin-regulated spectrin-associated protein 1	CAMSAP1
144080000	97340000	100070000	159580000	152120000	28	28	28	42.5	42.5	42.5	117.11	0	323.31	16983000000	276	Q5T6F2	Q5T6F2	Ubiquitin-associated protein 2	UBAP2
4570600	3177000	2899700	3829300	3919700	6	6	6	26.6	26.6	26.6	44.993	0	67.562	312740000	32	Q5T7V8	Q5T7V8	RAB6-interacting golgin	GORAB
228630	178530	188560	202970	202680	4	4	4	7.8	7.8	7.8	58.262	0	8.4631	27037000	7	Q5T7W7	Q5T7W7	Thiosulfate sulfurtransferase/rhodanese-like domain-containing protein 2	TSTD2
205790	99552	126910	113260	64542	1	1	1	5.3	5.3	5.3	39.308	0.00061728	4.3425	13421000	2	Q5T8I3	Q5T8I3	Protein FAM102B	FAM102B
68643000	43047000	44483000	62831000	59231000	38	36	36	33.7	32.4	32.4	113.6	0	253.28	9738200000	276	Q5T8P6	Q5T8P6	RNA-binding protein 26	RBM26
26006000	14598000	15962000	23383000	22059000	42	17	14	60.3	28.1	22.8	72.572	0	223.13	3570300000	111	Q5T9A4	Q5T9A4	ATPase family AAA domain-containing protein 3B	ATAD3B
645400	569000	653010	820970	662220	4	4	4	12	12	12	67.662	0	18.54	93817000	11	Q5TA45	Q5TA45	Integrator complex subunit 11	CPSF3L
586390	429550	310550	632740	524060	14	14	14	11.3	11.3	11.3	185.16	0	58.73	216050000	39	Q5TAX3	Q5TAX3	Terminal uridylyltransferase 4	ZCCHC11
2144300	1137700	1115900	1904300	1722800	2	2	2	4.4	4.4	4.4	92.959	0.00091463	4.1397	353100000	3	Q5TB30	Q5TB30	DEP domain-containing protein 1A	DEPDC1
179580	247910	131150	246340	396560	5	5	5	10.8	10.8	10.8	125.73	0	16.02	57674000	4	Q5TC82	Q5TC82	Roquin-1	RC3H1
64024	34768	36555	36639	48805	2	1	1	2.4	1.7	1.7	125.29	0.00061958	4.3933	13910000	2	Q5TCZ1	Q5TCZ1	SH3 and PX domain-containing protein 2A	SH3PXD2A
83087	49237	51230	95695	83629	1	1	1	0.2	0.2	0.2	491.91	0.0076705	3.0666	80922000	5	Q5THJ4	Q5THJ4	Vacuolar protein sorting-associated protein 13D	VPS13D
433410	253880	313420	469970	402760	1	1	1	0.8	0.8	0.8	237.3	0.0018165	4.0406	213570000	5	Q5THK1	Q5THK1	Protein PRR14L	PRR14L
0	74602	77236	106380	70090	1	1	1	4.4	4.4	4.4	61.945	0.00034928	7.0023	8207700	2	Q5TKA1	Q5TKA1	Protein lin-9 homolog	LIN9
359210	198300	86353	306620	323770	2	2	2	8.2	8.2	8.2	41.127	0.0003406	6.3842	20388000	1	Q5U4P2	Q5U4P2	Aspartate beta-hydroxylase domain-containing protein 1	ASPHD1
876090	503800	827640	966940	688530	1	1	1	9.6	9.6	9.6	11.955	0.0035336	3.5934	11589000	1	Q5U5X0	Q5U5X0	Complex III assembly factor LYRM7	LYRM7
92088	60926	86571	106470	103620	2	2	2	5.2	5.2	5.2	79.652	0.00031496	4.7319	16188000	4	Q5VIR6	Q5VIR6	Vacuolar protein sorting-associated protein 53 homolog	VPS53
153750	121360	122500	122490	117490	2	2	2	0.5	0.5	0.5	868.47	0.010025	2.8835	221240000	4	Q5VST9	Q5VST9	Obscurin	OBSCN
40259000	27300000	28091000	43489000	40525000	55	55	55	55.6	55.6	55.6	156.02	0	323.31	11139000000	359	Q5VT52	Q5VT52	Regulation of nuclear pre-mRNA domain-containing protein 2	RPRD2
1764300	743390	1062800	1234500	1012700	5	5	5	24.9	24.9	24.9	37.499	0	28.348	104720000	15	Q5VT66;Q969Z3	Q5VT66	Mitochondrial amidoxime-reducing component 1	MARC1
10224000	5965400	6260200	8293800	8626400	12	12	12	30.6	30.6	30.6	64.467	0	169.93	669280000	53	Q5VTL8	Q5VTL8	Pre-mRNA-splicing factor 38B	PRPF38B
1245200	778120	875210	1061600	1089300	12	12	11	20.4	20.4	19	113.66	0	93.151	267620000	30	Q5VTR2	Q5VTR2	E3 ubiquitin-protein ligase BRE1A	RNF20
257420	155370	156900	259270	216140	8	8	8	6.6	6.6	6.6	251.11	0	27.587	106600000	11	Q5VUA4	Q5VUA4	Zinc finger protein 318	ZNF318
1038300	4255900	4088300	2504900	2612300	5	5	5	12.6	12.6	12.6	65.111	0	21.829	449490000	13	Q5VV42	Q5VV42	Threonylcarbamoyladenosine tRNA methylthiotransferase	CDKAL1
1666200	966310	985550	1152700	1153700	6	6	6	25.1	25.1	25.1	35.809	0	17.391	82943000	10	Q5VV52	Q5VV52	Zinc finger protein 691	ZNF691
16527000	9851600	10035000	13873000	13384000	50	50	50	38.9	38.9	38.9	200.07	0	323.31	5030100000	229	Q5VW36	Q5VW36	Focadhesin	FOCAD
994060	38665	37794	512760	48206	4	4	3	4.9	4.9	4.1	131.62	0.00034329	6.5452	107680000	2	Q5VWQ8	Q5VWQ8	Disabled homolog 2-interacting protein	DAB2IP
61697	57707	65578	73580	72270	3	3	3	2.7	2.7	2.7	171.23	0	10.369	26466000	2	Q5VYS8	Q5VYS8	Terminal uridylyltransferase 7	ZCCHC6
614590	330040	271480	503850	377640	4	2	2	16.6	11.5	11.5	40.517	0.00031959	4.9903	23073000	2	Q5VZF2;Q9NUK0	Q5VZF2	Muscleblind-like protein 2	MBNL2
173070	11362	6100.8	11374	14680	2	2	2	1.3	1.3	1.3	172.79	0.0043898	3.4885	15378000	1	Q5VZL5	Q5VZL5	Zinc finger MYM-type protein 4	ZMYM4
570230	542150	687820	1114500	1054700	5	5	5	10.4	10.4	10.4	82.359	0	27.831	123050000	15	Q5XG87	Q5XG87	Non-canonical poly(A) RNA polymerase PAPD7	PAPD7
9528100	5168600	5133300	7856700	7064000	4	4	4	68.6	68.6	68.6	13.087	0	30.452	139000000	18	Q5XKP0	Q5XKP0	Protein QIL1	QIL1
387300	257700	257490	312530	302450	8	8	7	10.7	10.7	9.8	152.58	0	34.289	94083000	15	Q63HR2;Q68CZ2	Q63HR2	Tensin-2	TNS2
5181100	3610500	3682100	4830100	4497800	17	17	17	36.7	36.7	36.7	91.173	0	149.55	915670000	75	Q63ZY3;Q14678	Q63ZY3	KN motif and ankyrin repeat domain-containing protein 2	KANK2
398160	518660	471400	385770	804920	5	5	5	17.4	17.4	17.4	57.218	0	20.941	54157000	10	Q643R3	Q643R3	Lysophospholipid acyltransferase LPCAT4	LPCAT4
4280300	3001000	2943000	4417400	4520600	20	20	20	32.7	32.7	32.7	93.908	0	128.83	728170000	79	Q658Y4;P0C866	Q658Y4	Protein FAM91A1	FAM91A1
403010	244040	242930	401970	365380	7	2	2	7.3	3	3	105.32	0	11.968	71265000	15	Q659C4	Q659C4	La-related protein 1B	LARP1B
44257	50792	0	92559	92256	2	2	2	2.1	2.1	2.1	133.49	0.0065527	3.1293	19031000	0	Q66GS9	Q66GS9	Centrosomal protein of 135 kDa	CEP135
948320	469990	500200	834570	858630	4	4	4	5.9	5.9	5.9	112.21	0	25.657	137240000	9	Q66K74	Q66K74	Microtubule-associated protein 1S;MAP1S heavy chain;MAP1S light chain	MAP1S
1147500	674900	889230	1185700	1000100	2	2	2	8.3	8.3	8.3	44.915	0	14.133	102850000	5	Q66PJ3	Q66PJ3	ADP-ribosylation factor-like protein 6-interacting protein 4	ARL6IP4
163220	41212	90188	51438	57118	2	2	2	3.5	3.5	3.5	73.054	0.00035361	7.2384	11692000	1	Q68BL7	Q68BL7	Olfactomedin-like protein 2A	OLFML2A
143070	97634	115100	106920	126290	2	2	2	3.4	3.4	3.4	87.054	0.00033933	6.2187	22971000	3	Q68CQ4	Q68CQ4	Digestive organ expansion factor homolog	DIEXF
416620	170450	173390	283450	217710	3	3	3	8.4	8.4	8.4	41.935	0.00034662	6.7668	25232000	7	Q68CQ7	Q68CQ7	Glycosyltransferase 8 domain-containing protein 1	GLT8D1
2718800	1903000	1965400	3394700	3233400	11	11	11	27.6	27.6	27.6	75.598	0	70.921	449320000	41	Q68D10	Q68D10	Protein SPT2 homolog	SPTY2D1
88144	44491	68339	96622	0	1	1	1	7.5	7.5	7.5	31.371	0.0055025	3.3279	5951900	1	Q68D91	Q68D91	Metallo-beta-lactamase domain-containing protein 2	MBLAC2
0	0	0	111700	0	1	1	1	2.3	2.3	2.3	81.171	0.00091491	4.1458	2569200	1	Q68DH5	Q68DH5	LMBR1 domain-containing protein 2	LMBRD2
562140	408470	375950	559040	498980	2	2	2	5.7	5.7	5.7	67.128	0	8.1352	55305000	4	Q68DK7	Q68DK7	Male-specific lethal 1 homolog	MSL1
121110	81495	42639	81714	92766	3	3	3	4.2	4.2	4.2	118.07	0	8.5372	20986000	2	Q68E01	Q68E01	Integrator complex subunit 3	INTS3
0	103190	52974	0	76160	2	2	2	3.6	3.6	3.6	95.436	0.00034495	6.6302	6505100	2	Q68EM7	Q68EM7	Rho GTPase-activating protein 17	ARHGAP17
689000	424340	362450	635470	389090	1	1	1	14.1	14.1	14.1	10.89	0.00031847	4.9128	15002000	2	Q69YL0	Q69YL0	Uncharacterized protein NCBP2-AS2	NCBP2-AS2
5131300	3230100	3644900	5364200	4928300	16	16	16	36.4	36.4	36.4	60.618	0	99.91	624370000	56	Q69YN2	Q69YN2	CWF19-like protein 1	CWF19L1
3976500	2996200	3149600	3598500	3481700	35	35	35	27.6	27.6	27.6	202.02	0	300.83	1651400000	146	Q69YN4	Q69YN4	Protein virilizer homolog	KIAA1429
1183300	435550	757350	1327500	1288500	3	3	2	15.2	15.2	12.3	34.499	0	14.565	74883000	5	Q6DCA0	Q6DCA0	AMMECR1-like protein	AMMECR1L
25679000	15518000	12630000	22878000	21442000	10	10	10	42.9	42.9	42.9	40.428	0	172.16	1374100000	52	Q6DD87	Q6DD87	Zinc finger protein 787	ZNF787
595350	271350	352220	511230	478920	3	3	3	8.7	8.7	8.7	60.541	0	10.492	53017000	8	Q6DD88	Q6DD88	Atlastin-3	ATL3
67688	67087	39604	63517	54052	1	1	1	2.3	2.3	2.3	99.594	0.00033434	5.9726	10802000	3	Q6DN12	Q6DN12	Multiple C2 and transmembrane domain-containing protein 2	MCTP2
731730	476020	482260	739340	823840	7	7	6	10.9	10.9	10.1	108.31	0	49.469	162660000	25	Q6DN90	Q6DN90	IQ motif and SEC7 domain-containing protein 1	IQSEC1
0	104740	124370	212420	258240	2	1	1	1.5	0.8	0.8	172.46	0.0081782	2.993	48284000	1	Q6DT37	Q6DT37	Serine/threonine-protein kinase MRCK gamma	CDC42BPG
2362100	1566200	1546400	1880800	1568000	5	5	5	42.9	42.9	42.9	15.805	0	23.201	71388000	7	Q6GMV3	Q6GMV3	Putative peptidyl-tRNA hydrolase PTRHD1	PTRHD1
808200	711490	542720	609720	921750	3	3	3	35.4	35.4	35.4	17.745	0	8.7554	32345000	4	Q6IAA8	Q6IAA8	Ragulator complex protein LAMTOR1	LAMTOR1
900450	566880	790650	1078900	1017600	4	4	4	16.6	16.6	16.6	35.119	0	17.149	69671000	13	Q6IAN0	Q6IAN0	Dehydrogenase/reductase SDR family member 7B	DHRS7B
290270	214660	207650	281870	299270	3	3	3	6.9	6.9	6.9	68.226	0.00033501	6.0263	32343000	2	Q6IBW4	Q6IBW4	Condensin-2 complex subunit H2	NCAPH2
1554400	1012400	1008800	1292500	1347200	3	3	3	19.3	19.3	19.3	28.338	0	28.664	80799000	12	Q6ICB4	Q6ICB4	Sesquipedalian-2	FAM109B
401620	247620	242160	309730	331310	2	2	2	8.2	8.2	8.2	45.794	0.00034868	6.9466	35246000	7	Q6ICG6	Q6ICG6	Uncharacterized protein KIAA0930	KIAA0930
596350	562490	535310	843030	717250	5	5	5	12.1	12.1	12.1	39.965	0	17.701	55325000	9	Q6IEG0	Q6IEG0	U11/U12 small nuclear ribonucleoprotein 48 kDa protein	SNRNP48
227120	153190	137360	164490	0	1	1	1	7.1	7.1	7.1	38.638	0.0055072	3.3633	11597000	1	Q6IN84	Q6IN84	rRNA methyltransferase 1, mitochondrial	MRM1
137650	109810	130310	101960	103920	2	2	2	4.4	4.4	4.4	95.367	0	8.1053	23346000	4	Q6IN85	Q6IN85	Serine/threonine-protein phosphatase 4 regulatory subunit 3A	SMEK1
618510	434080	351640	593980	546320	10	10	10	12.9	12.9	12.9	127.13	0	30.682	167940000	12	Q6IQ23	Q6IQ23	Pleckstrin homology domain-containing family A member 7	PLEKHA7
334540	227680	214210	266030	215360	11	11	11	5.8	5.8	5.8	316.05	0	33.627	168550000	19	Q6KC79	Q6KC79	Nipped-B-like protein	NIPBL
2855500	1699700	1896800	2468400	2446600	8	8	8	27.7	27.7	27.7	40.835	0	48.525	159140000	24	Q6MZQ0	Q6MZQ0	Proline-rich protein 5-like	PRR5L
291030	0	0	295790	316050	1	1	1	7.7	7.7	7.7	29.322	0.00034341	6.5536	9931700	2	Q6NS38	Q6NS38	Alpha-ketoglutarate-dependent dioxygenase alkB homolog 2	ALKBH2
1000500	580760	692750	793030	640080	1	1	1	4.4	4.4	4.4	39.202	0.00033546	6.0519	37072000	3	Q6NTF9	Q6NTF9	Rhomboid domain-containing protein 2	RHBDD2
1660700	730540	796680	919300	890410	1	1	1	11	11	11	29.264	0	13.181	59971000	3	Q6NUK4	Q6NUK4	Receptor expression-enhancing protein 3	REEP3
387980	224870	179510	290350	263940	3	3	3	8.2	8.2	8.2	66.819	0	13.056	40399000	2	Q6NUM9	Q6NUM9	All-trans-retinol 13,14-reductase	RETSAT
7449700	4272100	4469200	4883200	4645300	16	16	16	30.3	30.3	30.3	77.15	0	129.62	900180000	61	Q6NUQ4	Q6NUQ4	Transmembrane protein 214	TMEM214
173630	141890	192010	310700	249790	5	3	3	5.7	3.6	3.6	99.357	0.00032175	5.136	32041000	5	Q6NWY9	Q6NWY9	Pre-mRNA-processing factor 40 homolog B	PRPF40B
166710	181500	210440	171300	271980	2	2	2	8.2	8.2	8.2	46.461	0.00035125	7.1165	14027000	1	Q6NYC1	Q6NYC1	Bifunctional arginine demethylase and lysyl-hydroxylase JMJD6	JMJD6
8216900	7748800	7730300	8038100	8355300	15	15	15	40.9	40.9	40.9	67.942	0	165.43	1122500000	56	Q6NYC8	Q6NYC8	Phostensin	PPP1R18
1434800	977900	919230	1307400	1220500	3	3	3	29.1	29.1	29.1	16.225	0	12.021	41019000	12	Q6NZ67;Q6P582	Q6NZ67;Q6P582	Mitotic-spindle organizing protein 2B;Mitotic-spindle organizing protein 2A	MZT2B;MZT2A
5085100	2810500	3077400	3341300	3349900	3	3	3	14.4	14.4	14.4	43.476	0	32.358	229630000	11	Q6NZI2	Q6NZI2	Polymerase I and transcript release factor	PTRF
939390	564470	530700	738230	752540	4	4	4	12.3	12.3	12.3	78.576	0	24.904	119860000	9	Q6NZY4	Q6NZY4	Zinc finger CCHC domain-containing protein 8	ZCCHC8
1023100	584800	594730	695610	635160	4	4	4	15.4	15.4	15.4	38.46	0	20.044	53001000	7	Q6P087	Q6P087	RNA pseudouridylate synthase domain-containing protein 3	RPUSD3
15160	9337.3	14456	13436	10381	3	2	2	1.9	1.5	1.5	196.43	0.0035461	3.6292	4959000	1	Q6P0Q8	Q6P0Q8	Microtubule-associated serine/threonine-protein kinase 2	MAST2
46146	56334	52165	64019	68570	5	3	3	4.3	2.8	2.8	155.6	0	10.418	20968000	3	Q6P158	Q6P158	Putative ATP-dependent RNA helicase DHX57	DHX57
1852600	1234700	797620	1417200	1336100	2	2	2	29.7	29.7	29.7	15.819	0	13.155	33191000	2	Q6P161	Q6P161	39S ribosomal protein L54, mitochondrial	MRPL54
0	364030	399540	620500	348660	1	1	1	6	6	6	56.034	0	11.565	25991000	4	Q6P1A2	Q6P1A2	Lysophospholipid acyltransferase 5	LPCAT3
19372000	11813000	13184000	17882000	17409000	29	29	29	58.9	58.9	58.9	60.576	0	180.07	2708500000	134	Q6P1J9	Q6P1J9	Parafibromin	CDC73
357780	270160	231670	342050	319880	2	2	2	4.4	4.4	4.4	61.967	0.00032321	5.2442	41082000	6	Q6P1L5	Q6P1L5	Protein FAM117B	FAM117B
20887000	13673000	13507000	18700000	18021000	6	6	6	51	51	51	15.947	0	35.348	678300000	31	Q6P1L8	Q6P1L8	39S ribosomal protein L14, mitochondrial	MRPL14
1506200	725370	975410	1355900	1095800	11	11	11	22.2	22.2	22.2	72.063	0	40.687	198050000	22	Q6P1M0;Q6PCB7	Q6P1M0	Long-chain fatty acid transport protein 4	SLC27A4
15379000	9520200	9982100	13681000	12809000	31	31	31	42.1	42.1	42.1	104.06	0	192.25	2761700000	141	Q6P1N0	Q6P1N0	Coiled-coil and C2 domain-containing protein 1A	CC2D1A
354720	182190	215110	324550	297790	2	2	2	6.7	6.7	6.7	41.79	0.0038179	3.5479	26113000	2	Q6P1Q0	Q6P1Q0	LETM1 domain-containing protein 1	LETMD1
2247600	1416800	1407700	2488900	2368400	24	24	24	29	29	29	136.97	0	129.15	625550000	54	Q6P1X5	Q6P1X5	Transcription initiation factor TFIID subunit 2	TAF2
161790	151130	149930	152690	175330	1	1	1	6.9	6.9	6.9	23.889	0.0035471	3.6326	10281000	3	Q6P1X6	Q6P1X6	UPF0598 protein C8orf82	C8orf82
141820	36684	0	81337	61097	1	1	1	2.9	2.9	2.9	47.515	0.0009138	4.1333	7381700	1	Q6P2D0	Q6P2D0	Zinc finger protein 1 homolog	ZFP1
4121900	2808500	2701200	3582300	3868300	12	12	12	25.9	25.9	25.9	85.638	0	139.53	427050000	41	Q6P2H3	Q6P2H3	Centrosomal protein of 85 kDa	CEP85
0	127570	194440	0	103670	1	1	1	5.7	5.7	5.7	34.596	0.010003	2.8528	5959500	1	Q96GK7;Q6P2I3	Q96GK7;Q6P2I3	Fumarylacetoacetate hydrolase domain-containing protein 2A;Fumarylacetoacetate hydrolase domain-containing protein 2B	FAHD2A;FAHD2B
1520300	1019400	924400	1626100	1561100	11	11	11	17.8	17.8	17.8	94.5	0	58.278	232800000	25	Q6P2P2	Q6P2P2	Putative protein arginine N-methyltransferase 9	PRMT9
17713000	11713000	11667000	12713000	12579000	93	93	93	51.4	51.4	51.4	273.6	0	323.31	8231800000	427	Q6P2Q9	Q6P2Q9	Pre-mRNA-processing-splicing factor 8	PRPF8
816830	82535	603650	671650	812080	2	2	2	15.5	15.5	15.5	26.11	0	9.0983	38828000	5	Q6P4H8	Q6P4H8	Protein FAM173B	FAM173B
4974800	3264200	3313400	4215500	4080900	4	4	4	36.6	36.6	36.6	24.843	0	55.281	218340000	17	Q6P587	Q6P587	Acylpyruvase FAHD1, mitochondrial	FAHD1
6825500	4474800	4423000	7659100	7158900	24	24	24	36.1	36.1	36.1	99.419	0	206.69	1221700000	67	Q6P5Z2	Q6P5Z2	Serine/threonine-protein kinase N3	PKN3
18287000	13261000	14519000	18779000	19677000	15	15	15	47.7	47.7	47.7	44.255	0	139.58	1521400000	74	Q6P6C2	Q6P6C2	RNA demethylase ALKBH5	ALKBH5
493130	313080	296420	436390	401810	4	4	4	9.7	9.7	9.7	94.868	0	19.741	69870000	10	Q6PCB5	Q6PCB5	Round spermatid basic protein 1-like protein	RSBN1L
60952	79425	109200	50807	0	2	2	2	5.2	5.2	5.2	75.706	0	8.3829	9311800	2	Q6PCT2	Q6PCT2	F-box/LRR-repeat protein 19	FBXL19
6816600	4587800	4561500	6791900	6301000	29	29	29	36.3	36.3	36.3	133.5	0	253.43	1656300000	107	Q6PD62	Q6PD62	RNA polymerase-associated protein CTR9 homolog	CTR9
0	84492	84176	109850	96510	1	1	1	3.6	3.6	3.6	38.796	0.00032113	5.0905	8625600	1	Q6PGN9	Q6PGN9	Proline/serine-rich coiled-coil protein 1	PSRC1
222980	130980	156930	206540	122720	6	6	6	6.1	6.1	6.1	175.48	0	22.534	65531000	12	Q6PGP7	Q6PGP7	Tetratricopeptide repeat protein 37	TTC37
1587500	1116300	956280	1241500	1329300	10	10	10	22.2	22.2	22.2	73.562	0	50.917	230550000	23	Q6PI48	Q6PI48	Aspartate--tRNA ligase, mitochondrial	DARS2
4331200	2918200	3131600	4645300	3441200	7	7	7	32.4	32.4	32.4	29.411	0	48.079	258540000	19	Q6PID6	Q6PID6	Tetratricopeptide repeat protein 33	TTC33
2442400	2150300	1607000	3025200	3225000	10	10	10	32.5	32.5	32.5	53.957	0	58.025	249000000	35	Q6PII3	Q6PII3	Coiled-coil domain-containing protein 174	CCDC174
207300	145770	168840	187250	182490	4	4	4	5.2	5.2	5.2	133.94	0	11.047	49933000	5	Q6PIJ6	Q6PIJ6	F-box only protein 38	FBXO38
368340	213780	86642	354950	189160	4	3	3	8.8	7	7	74.076	0.00033135	5.8234	46089000	0	Q6PIW4	Q6PIW4	Fidgetin-like protein 1	FIGNL1
316140	236340	226760	375800	375690	5	5	5	11.4	11.4	11.4	56.027	0	13.967	36738000	7	Q6PIY7	Q6PIY7	Poly(A) RNA polymerase GLD2	PAPD4
1094600	804620	722230	1046700	1023800	11	11	11	16.2	16.2	16.2	114.99	0	67.407	225220000	26	Q6PJG2	Q6PJG2	ELM2 and SANT domain-containing protein 1	ELMSAN1
5336600	3747700	4049500	5576300	5478900	22	22	22	41.7	41.7	41.7	82.875	0	155.42	919180000	79	Q6PJT7	Q6PJT7	Zinc finger CCCH domain-containing protein 14	ZC3H14
111280	90620	96290	158190	120370	2	2	2	6	6	6	35.646	0.0054993	3.3255	9228100	1	Q6PK18	Q6PK18	2-oxoglutarate and iron-dependent oxygenase domain-containing protein 3	OGFOD3
71423000	40672000	46732000	65655000	62300000	66	66	61	67	67	63.3	123.51	0	323.31	17207000000	449	Q6PKG0	Q6PKG0	La-related protein 1	LARP1
147210	85100	180000	80626	178580	3	3	3	5.6	5.6	5.6	63.514	0	12.183	17459000	4	Q6PML9	Q6PML9	Zinc transporter 9	SLC30A9
291050	101180	126480	226190	208750	3	3	3	7.3	7.3	7.3	74.608	0	9.3735	36239000	4	Q6Q0C0	Q6Q0C0	E3 ubiquitin-protein ligase TRAF7	TRAF7
1571500	1046500	966880	1226300	1241200	22	22	22	18.1	18.1	18.1	192.22	0	117.5	538660000	57	Q6R327	Q6R327	Rapamycin-insensitive companion of mTOR	RICTOR
1014900	651190	723750	1126100	1043800	5	5	5	16.4	16.4	16.4	42.441	0	27.944	100310000	22	Q6RFH5	Q6RFH5	WD repeat-containing protein 74	WDR74
12021000	7474800	6906400	7889600	8002600	26	26	26	40.5	40.5	40.5	105.79	0	232.34	2030100000	116	Q6UB35	Q6UB35	Monofunctional C1-tetrahydrofolate synthase, mitochondrial	MTHFD1L
39577	12266	20829	28836	13504	2	2	2	1.5	1.5	1.5	235.65	0.0054818	3.2971	10006000	2	Q6UB98	Q6UB98	Ankyrin repeat domain-containing protein 12	ANKRD12
178300	81751	94589	109210	128840	4	4	4	2.6	2.6	2.6	297.91	0	20.799	58676000	12	Q6UB99	Q6UB99	Ankyrin repeat domain-containing protein 11	ANKRD11
63122000	45388000	46152000	69322000	66749000	17	17	17	44.8	44.8	44.8	66.526	0	284.84	6105400000	122	Q6UN15	Q6UN15	Pre-mRNA 3-end-processing factor FIP1	FIP1L1
27375000	16696000	17562000	27294000	23661000	14	14	14	38.4	38.4	38.4	66.958	0	188.06	1914000000	75	Q6UUV7	Q6UUV7	CREB-regulated transcription coactivator 3	CRTC3
3961000	3003500	2448800	3671900	3312100	2	2	2	37.6	37.6	37.6	10.081	0	21.269	65590000	5	Q6UW78	Q6UW78	Ubiquinol-cytochrome-c reductase complex assembly factor 3	UQCC3
2387300	1534300	1599000	2217600	2176700	4	4	4	21.2	21.2	21.2	53.846	0	37.152	188380000	13	Q6UX04	Q6UX04	Peptidyl-prolyl cis-trans isomerase CWC27 homolog	CWC27
364840	199140	175130	230980	199790	2	2	2	3.8	3.8	3.8	59.582	0	7.9577	26907000	1	Q6UX71	Q6UX71	Plexin domain-containing protein 2	PLXDC2
81487000	56898000	57919000	85272000	82021000	16	16	16	58.1	58.1	58.1	35.079	0	251.78	5454000000	132	Q6UXN9	Q6UXN9	WD repeat-containing protein 82	WDR82
180490	86840	142660	189000	140620	5	5	5	5.6	5.6	5.6	192.19	0	18.927	60648000	8	Q6W2J9	Q6W2J9	BCL-6 corepressor	BCOR
259720	128850	120880	201600	220890	8	8	8	5.5	5.5	5.5	290.83	0	16.988	102510000	11	Q6WRI0	Q6WRI0	Immunoglobulin superfamily member 10	IGSF10
1236500	954760	1030000	1062200	1097300	22	22	22	21.6	21.6	21.6	177.35	0	104.98	425080000	49	Q6XZF7	Q6XZF7	Dynamin-binding protein	DNMBP
131860000	85331000	84505000	124440000	128270000	60	60	60	54	54	54	150.07	0	323.31	25503000000	476	Q6Y7W6	Q6Y7W6	PERQ amino acid-rich with GYF domain-containing protein 2	GIGYF2
10857000	6602800	6891100	7897100	7757600	15	15	15	47.6	47.6	47.6	45.394	0	103.86	1080100000	59	Q6YN16	Q6YN16	Hydroxysteroid dehydrogenase-like protein 2	HSDL2
162450	94788	106920	193410	183480	3	3	3	3.4	3.4	3.4	112.45	0	9.931	37052000	5	Q6ZMP0	Q6ZMP0	Thrombospondin type-1 domain-containing protein 4	THSD4
230040	143850	168880	208050	110140	2	2	2	2.1	2.1	2.1	108.86	0.00034843	6.9124	25829000	4	Q6ZNA4	Q6ZNA4	E3 ubiquitin-protein ligase Arkadia	RNF111
463620	348090	288320	411520	352040	4	4	4	8.7	8.7	8.7	101.34	0	18.997	89453000	8	Q6ZNB6	Q6ZNB6	NF-X1-type zinc finger protein NFXL1	NFXL1
202420	179470	174980	196660	297550	5	5	5	6.5	6.5	6.5	110.67	0	10.246	46248000	7	Q6ZRI6	Q6ZRI6	Uncharacterized protein C15orf39	C15orf39
2891600	2158100	2227600	3050000	2973900	11	11	11	23.6	23.6	23.6	77.528	0	115.15	532050000	48	Q6ZRP7	Q6ZRP7	Sulfhydryl oxidase 2	QSOX2
68764	60685	77218	46528	49775	2	2	2	0.5	0.5	0.5	343.55	0.010019	2.8783	26055000	2	Q6ZRS2	Q6ZRS2	Helicase SRCAP	SRCAP
479710	205220	166920	0	0	1	1	1	12.7	12.7	12.7	11.471	0.00032082	5.0632	5962900	3	Q6ZSJ8	Q6ZSJ8	Uncharacterized protein C1orf122	C1orf122
384550	354910	382790	490180	539500	4	4	4	14.8	14.8	14.8	57.324	0	14.276	51646000	8	Q6ZUT6	Q6ZUT6	Uncharacterized protein C15orf52	C15orf52
2105300	1367900	1267700	1903000	1744200	13	13	13	23	23	23	79.792	0	53.737	310360000	28	Q6ZW31	Q6ZW31	Rho GTPase-activating protein SYDE1	SYDE1
8547100	5475400	5088000	7043400	6508400	4	4	4	57.7	57.7	57.7	8.0533	0	28.032	130650000	13	Q6ZYL4	Q6ZYL4	General transcription factor IIH subunit 5	GTF2H5
446450	288940	419330	405990	377370	3	3	3	11.6	11.6	11.6	58.502	0	10.474	44576000	5	Q70CQ3	Q70CQ3	Ubiquitin carboxyl-terminal hydrolase 30	USP30
621590	541630	451380	466280	377910	6	6	6	7.6	7.6	7.6	135.25	0	22.645	108190000	11	Q70E73	Q70E73	Ras-associated and pleckstrin homology domains-containing protein 1	RAPH1
94023	37081	53427	91886	87887	2	2	2	2.6	2.6	2.6	120.8	0	10.036	21494000	3	Q70EK8	Q70EK8	Inactive ubiquitin carboxyl-terminal hydrolase 53	USP53
[truncated: 1,569 more rows]

## Sheet: Exp2 ProteinGroups
Supplementary Data 1. Summary of LC-MS/MS analysis of immunoprecipitated NAA15-WT-V5, NAA15-T406Y-V5 and NAA15-L814P-V5 (Related to Fig. 3a and Fig. S2)
iBAQ NAA15-WT-V5 Rep1 (Raw file: 2_WT-a)	iBAQ NAA15-WT-V5 Rep2 (Raw file: 2_WT-b)	iBAQ NAA15-T406Y-V5 Rep1 (Raw file: 3_T406Y-a)	iBAQ NAA15-T406Y-V5 Rep2 (Raw file: 3_T406Y-b)	iBAQ NAA15-L814P-V5 Rep1 (Raw file: 4_814P-a)	iBAQ NAA15-L814P-V5 Rep2 (Raw file: 4_814P-b)	N: Peptides	N: Razor + unique peptides	N: Unique peptides	N: Sequence coverage [%]	N: Unique + razor sequence coverage [%]	N: Unique sequence coverage [%]	N: Mol. weight [kDa]	N: Q-value	N: Score	N: Intensity	N: MS/MS count	T: Protein IDs	T: Majority protein IDs	T: Protein names	T: Gene names
1138200	1097400	549620	613030	0	817780	1	1	1	10.8	10.8	10.8	13.085	0.00051653	3.8258	23910000	3	A2NJV5;A0A0A0MRZ7;A0A075B6S6;A0A075B6S2;A0A075B6P5;A0A087WW87;P06310;P01615;P01614	A2NJV5;A0A0A0MRZ7;A0A075B6S6;A0A075B6S2;A0A075B6P5;A0A087WW87;P06310;P01615;P01614	Ig kappa chain V-II region RPMI 6410;Ig kappa chain V-II region FR;Ig kappa chain V-II region Cum	IGKV A18;IGKV2D-26;IGKV2D-30;IGKV2D-29;IGKV2D-28;IGKV2-40
86488	61234	100880	114100	3909.1	0	4	4	4	4.3	4.3	4.3	117.97	0	5.8885	23266000	5	A0AVT1	A0AVT1	Ubiquitin-like modifier-activating enzyme 6	UBA6
566600	472820	481570	344240	236260	220440	6	6	6	9.3	9.3	9.3	102.36	0	15.598	117480000	22	A0FGR8	A0FGR8	Extended synaptotagmin-2	ESYT2
0	93365	98088	154970	52742	48282	3	3	3	5.4	5.4	5.4	71.639	0.00056561	4.752	17890000	6	A0MZ66	A0MZ66	Shootin-1	KIAA1598
67891	0	0	0	17430	49714	3	3	3	3.4	3.4	3.4	134.41	0.0014299	3.0569	6481700	3	A1L390	A1L390	Pleckstrin homology domain-containing family G member 3	PLEKHG3
76397	181640	67677	53525	63319	48683	3	2	0	4.5	2.6	0	95.047	0.0004817	3.1207	17053000	5	A2A3N6	A2A3N6	Putative PIP5K1A and PSMD4-like protein	PIPSL
40351	12410	40224	30623	16780	15531	4	4	4	2.4	2.4	2.4	214.82	0.00055586	4.5784	21604000	5	A3KMH1	A3KMH1	von Willebrand factor A domain-containing protein 8	VWA8
161690	145340	155550	160290	112190	81761	11	11	11	4.8	4.8	4.8	266.94	0	20.263	108900000	22	A5YKK6	A5YKK6	CCR4-NOT transcription complex subunit 1	CNOT1
104840	297490	321410	313720	256530	228070	2	2	2	7.5	7.5	7.5	34.006	0.00052687	4.0147	34658000	2	A6NDG6	A6NDG6	Phosphoglycolate phosphatase	PGP
0	0	0	76758	0	0	4	1	1	9.4	3.8	3.8	49.908	0.0033557	2.0767	1842200	1	A6NHL2	A6NHL2	Tubulin alpha chain-like 3	TUBAL3
776810	907470	800200	742830	322760	441630	3	2	2	6.9	3.6	3.6	34.803	0.00048263	3.1359	81846000	12	A6NHQ2	A6NHQ2	rRNA/tRNA 2-O-methyltransferase fibrillarin-like protein 1	FBLL1
153340	134590	103890	67629	93530	52097	7	7	7	4.5	4.5	4.5	226.37	0	17.855	74957000	22	A6NHR9	A6NHR9	Structural maintenance of chromosomes flexible hinge domain-containing protein 1	SMCHD1
1947500	1781700	596450	563150	809330	935750	1	1	1	3.2	3.2	3.2	38.034	0.0098935	1.504	154880000	5	A6NIE6	A6NIE6	Putative RRN3-like protein RRN3P2	RRN3P2
56929	56120	36741	41354	41718	34657	6	1	1	4.2	0.7	0.7	197.29	0.0005102	3.723	26754000	6	Q7Z3J3;A6NKT7	Q7Z3J3;A6NKT7	RanBP2-like and GRIP domain-containing protein 4;RanBP2-like and GRIP domain-containing protein 3	RGPD4;RGPD3
2288600	3495000	1038400	1283700	1965400	2662300	3	3	3	31.2	31.2	31.2	15.313	0	10.31	80939000	14	A8MQ03	A8MQ03	Cysteine-rich tail protein 1	CYSRT1
68140	77519	0	21031	20111	21613	4	4	4	4.7	4.7	4.7	116.44	0	8.3318	11901000	5	B0I1T2;O94832	B0I1T2	Unconventional myosin-Ig;Minor histocompatibility antigen HA-2	MYO1G
12766000	11405000	13443000	14837000	4570300	6122600	4	4	4	25.6	25.6	25.6	23.384	0	56.206	456940000	33	Q13765;E9PAV3;Q9BZK3	Q13765;E9PAV3	Nascent polypeptide-associated complex subunit alpha;Nascent polypeptide-associated complex subunit alpha, muscle-specific form	NACA
251210	0	105840	0	302320	969190	2	2	2	20.8	20.8	20.8	11.25	0.0018051	2.6307	20383000	3	L0R819	L0R819		ASNSD1
316360	365840	707050	676870	327570	305590	8	8	8	15.2	15.2	15.2	72.911	0	24.309	107820000	28	O00116	O00116	Alkyldihydroxyacetonephosphate synthase, peroxisomal	AGPS
1113200	1186900	908430	751320	505640	532230	9	9	8	12.9	12.9	11.6	79.954	0	17.043	185440000	34	O00139	O00139	Kinesin-like protein KIF2A	KIF2A
4407800	3985300	5198200	4602900	2305000	2205900	12	12	5	34.2	34.2	18	49.129	0	63.901	549380000	62	O00148	O00148	ATP-dependent RNA helicase DDX39A	DDX39A
272150	124760	253740	247050	185230	178060	5	5	5	20.7	20.7	20.7	36.071	0	7.99	21333000	9	O00151	O00151	PDZ and LIM domain protein 1	PDLIM1
78390	170970	70754	180180	99275	58290	2	2	2	6.3	6.3	6.3	41.796	0.00048544	3.2169	14524000	2	O00154	O00154	Cytosolic acyl coenzyme A thioester hydrolase	ACOT7
55770000	52790000	18141000	19283000	19485000	20181000	43	43	42	41.5	41.5	40.8	121.68	0	323.31	11209000000	384	O00159;Q8N1T3	O00159	Unconventional myosin-Ic	MYO1C
7892000	6930900	2647000	2362200	3409100	2644800	8	8	8	46.9	46.9	46.9	23.354	0	37.802	333850000	30	O00161	O00161	Synaptosomal-associated protein 23	SNAP23
344910	193920	361500	392460	464570	148600	4	4	4	20.1	20.1	20.1	31.62	0.00056721	4.7679	42477000	5	O00165	O00165	HCLS1-associated protein X-1	HAX1
277160	283320	255870	309190	91951	104650	1	1	1	4.2	4.2	4.2	37.636	0.00048031	3.1004	27847000	7	O00170	O00170	AH receptor-interacting protein	AIP
253480	254800	136130	156420	172250	72248	4	4	4	7.6	7.6	7.6	72.453	0	7.4016	29621000	6	O00178	O00178	GTP-binding protein 1	GTPBP1
61890	70877	101420	138550	0	0	3	3	3	5.7	5.7	5.7	67.764	0.00054201	4.3424	11835000	6	O00186	O00186	Syntaxin-binding protein 3	STXBP3
1293500	0	365830	590250	448550	346230	1	1	1	9.3	9.3	9.3	20.332	0.0005322	4.1134	16073000	4	O00193	O00193	Small acidic protein	SMAP
132370	72994	1780900	57034	0	33820	3	3	3	3.5	3.5	3.5	121.32	0.0059547	1.732	119600000	1	O00203	O00203	AP-3 complex subunit beta-1	AP3B1
750950	833320	155990	268810	265130	233220	3	3	3	10.1	10.1	10.1	35.808	0.00049702	3.4565	50684000	10	O00214	O00214	Galectin-8	LGALS8
992570	1242700	1121800	1247300	493550	654730	13	13	13	33.2	33.2	33.2	47.463	0	25.721	183400000	33	O00231	O00231	26S proteasome non-ATPase regulatory subunit 11	PSMD11
600840	450490	859680	808780	373030	230740	5	5	5	11.6	11.6	11.6	52.904	0	13.821	92902000	22	O00232	O00232	26S proteasome non-ATPase regulatory subunit 12	PSMD12
3082100	1811800	2959700	2895600	897430	333590	3	3	3	21.5	21.5	21.5	21.671	0	7.7101	119530000	19	O00264	O00264	Membrane-associated progesterone receptor component 1	PGRMC1
929870	0	56954	59897	34478	15938	4	4	4	4.9	4.9	4.9	121	0.00051125	3.7474	55954000	3	O00267	O00267	Transcription elongation factor SPT5	SUPT5H
4120900	4102000	6640300	6526200	1981800	2037700	9	9	9	50.6	50.6	50.6	26.922	0	62.804	417590000	46	O00299	O00299	Chloride intracellular channel protein 1	CLIC1
1853300	2075900	1642300	2089100	688650	656130	6	6	6	19.9	19.9	19.9	37.563	0	24.173	159230000	26	O00303	O00303	Eukaryotic translation initiation factor 3 subunit F	EIF3F
89140	0	68857	97528	0	39420	1	1	1	2.6	2.6	2.6	60.908	0.0033585	2.0829	7683700	1	O00400	O00400	Acetyl-coenzyme A transporter 1	SLC33A1
497720	431940	633590	567830	94677	147980	9	9	8	11.2	11.2	10.6	123.63	0	20.72	142040000	17	O00410	O00410	Importin-5	IPO5
87461	94842	70822	81463	8981.6	26284	2	2	2	1.7	1.7	1.7	138.62	0.00049261	3.371	22422000	4	O00411	O00411	DNA-directed RNA polymerase, mitochondrial	POLRMT
604930	198030	1382200	971590	1136800	765510	4	4	4	23.5	23.5	23.5	17.561	0.00056786	4.7727	65725000	7	O00422	O00422	Histone deacetylase complex subunit SAP18	SAP18
7958500	7255800	2482000	2249100	3424700	3790400	17	17	16	35.9	35.9	33.7	63.704	0	148.51	844210000	96	O00425;Q9Y6M1	O00425	Insulin-like growth factor 2 mRNA-binding protein 3	IGF2BP3
67244	74475	76439	82288	24057	17581	3	3	3	4.3	4.3	4.3	81.876	0.0018091	2.6444	18478000	8	O00429	O00429	Dynamin-1-like protein	DNM1L
89305	52873	39333	68516	26941	62804	4	4	4	2.9	2.9	2.9	190.68	0	8.8215	38497000	13	O00443	O00443	Phosphatidylinositol 4-phosphate 3-kinase C2 domain-containing subunit alpha	PIK3C2A
108910	71391	88591	44673	68438	64534	6	6	6	3	3	3	217.32	0	5.6261	51859000	12	O00468	O00468	Agrin;Agrin N-terminal 110 kDa subunit;Agrin C-terminal 110 kDa subunit;Agrin C-terminal 90 kDa fragment;Agrin C-terminal 22 kDa fragment	AGRN
550170	485240	542070	577020	413110	369660	7	7	7	12.2	12.2	12.2	84.685	0	14.53	133050000	22	O00469	O00469	Procollagen-lysine,2-oxoglutarate 5-dioxygenase 2	PLOD2
582650	0	244890	271140	222320	198140	2	2	2	5.4	5.4	5.4	43.016	0.00051099	3.7346	27311000	8	O00470;A6NDR6;Q99687;O14770	O00470;A6NDR6;Q99687;O14770	Homeobox protein Meis1;Putative homeobox protein Meis3-like 1;Homeobox protein Meis3;Homeobox protein Meis2	MEIS1;MEIS3P1;MEIS3;MEIS2
3880100	3038000	5653600	4433300	3602600	2818700	4	4	4	45.7	45.7	45.7	9.3697	0	8.6168	163460000	13	O00483	O00483	Cytochrome c oxidase subunit NDUFA4	NDUFA4
977570	922150	368880	939530	228760	726170	2	2	2	6.5	6.5	6.5	34.577	0.00055371	4.5352	67008000	6	O00487	O00487	26S proteasome non-ATPase regulatory subunit 14	PSMD14
528760	2291300	0	1492600	1847300	0	2	2	2	17.2	17.2	17.2	15.199	0.0025543	2.1604	36960000	5	O00488	O00488	Zinc finger protein 593	ZNF593
1621100	1194100	988910	1144200	540130	526290	7	7	4	15.7	15.7	8.8	57.81	0	14.32	102590000	18	O00505	O00505	Importin subunit alpha-4	KPNA3
471920	397270	718080	711290	272080	247780	9	9	9	16.8	16.8	16.8	68.002	0	14.03	88511000	25	O00541	O00541	Pescadillo homolog	PES1
713490	695220	758880	612850	420660	402910	8	8	8	15.2	15.2	15.2	66.049	0	17.676	124160000	27	O00567	O00567	Nucleolar protein 56	NOP56
29827000	28703000	14808000	15448000	11431000	9914700	37	37	36	58.8	58.8	57.1	73.243	0	323.31	4690000000	245	O00571;O15523;Q9NQI0	O00571;O15523	ATP-dependent RNA helicase DDX3X;ATP-dependent RNA helicase DDX3Y	DDX3X;DDX3Y
1099400	808190	997580	518770	465510	83241	4	4	4	8.8	8.8	8.8	58.635	0	11.656	109530000	10	O00592	O00592	Podocalyxin	PODXL
0	178330	185830	64609	35278	86971	2	2	2	6	6	6	42.026	0.00053591	4.2023	16117000	3	O00622	O00622	Protein CYR61	CYR61
382670	337640	240650	203150	204850	271760	5	2	2	13.6	6.7	6.7	57.886	0.0033306	2.023	26284000	2	O00629	O00629	Importin subunit alpha-3	KPNA4
926400	968390	812370	762500	524440	510760	1	1	1	3.6	3.6	3.6	41.522	0.00050352	3.6181	72896000	9	O00767	O00767	Acyl-CoA desaturase	SCD
54819	0	156130	168780	55170	51560	1	1	1	1.7	1.7	1.7	64.84	0.00049213	3.3676	11525000	5	O14545	O14545	TRAF-type zinc finger domain-containing protein 1	TRAFD1
0	0	27448	20806	15935	26813	3	3	3	1.7	1.7	1.7	231.43	0.00052604	3.9991	12013000	4	O14578	O14578	Citron Rho-interacting kinase	CIT
921100	1616000	1108200	989320	455230	456050	3	3	3	16.9	16.9	16.9	34.482	0	22.707	77475000	15	O14579	O14579	Coatomer subunit epsilon	COPE
5436200	4535300	1142700	1035900	2254200	1962100	17	17	17	27.5	27.5	27.5	87.687	0	110.43	806950000	84	O14639	O14639	Actin-binding LIM protein 1	ABLIM1
0	565200	1234500	0	508000	0	1	1	1	6.6	6.6	6.6	17.102	0.0059737	1.7457	16154000	2	O14684	O14684	Prostaglandin E synthase	PTGES
0	0	206890	215230	183970	210020	1	1	1	4.2	4.2	4.2	31.321	0.0013934	2.8926	13096000	5	O14732	O14732	Inositol monophosphatase 2	IMPA2
450560	8798600	587920	365210	591740	594650	2	2	2	9.9	9.9	9.9	23.539	0.0017505	2.3898	83416000	3	O14735	O14735	CDP-diacylglycerol--inositol 3-phosphatidyltransferase	CDIPT
193200	759270	196520	672120	229200	204470	3	3	3	27.2	27.2	27.2	14.285	0.00054113	4.313	31908000	3	O14737	O14737	Programmed cell death protein 5	PDCD5
1106600	803410	1215700	971170	1148000	1068600	12	12	12	23.9	23.9	23.9	72.683	0	36.32	240890000	39	O14744	O14744	Protein arginine N-methyltransferase 5;Protein arginine N-methyltransferase 5, N-terminally processed	PRMT5
813020	240450	999530	878420	304860	325240	5	5	5	22.1	22.1	22.1	38.868	0	17.178	107860000	21	O14745	O14745	Na(+)/H(+) exchange regulatory cofactor NHE-RF1	SLC9A3R1
0	60433	56092	68698	0	19735	2	2	2	2.1	2.1	2.1	123.9	0.00050277	3.5705	9567400	2	O14776	O14776	Transcription elongation regulator 1	TCERG1
2859000	2809200	4035700	3855300	2246400	1894500	8	8	8	38.7	38.7	38.7	27.887	0	22.322	294330000	33	O14818;Q8TAA3	O14818	Proteasome subunit alpha type-7	PSMA7
342320	0	471200	504940	0	0	2	2	2	9.2	9.2	9.2	38.287	0	5.0411	15105000	5	O14828	O14828	Secretory carrier-associated membrane protein 3	SCAMP3
462220	643700	210420	366270	300290	177910	5	5	5	13.9	13.9	13.9	55.984	0	12.747	55971000	12	O14879	O14879	Interferon-induced protein with tetratricopeptide repeats 3	IFIT3
1705800	1677100	1500500	1796000	1735500	792100	2	2	2	9.9	9.9	9.9	16.516	0.00053821	4.2575	66556000	8	O14880	O14880	Microsomal glutathione S-transferase 3	MGST3
696320	887520	595370	779610	484120	472260	6	6	6	19.5	19.5	19.5	36.049	0	15.294	63720000	12	O14908;Q8TF64	O14908	PDZ domain-containing protein GIPC1	GIPC1
100080	0	84711	47670	19502	13633	4	4	4	5.7	5.7	5.7	86.563	0	6.1005	11169000	6	O14920	O14920	Inhibitor of nuclear factor kappa-B kinase subunit beta	IKBKB
1251800	999180	1087100	1448400	111590	767950	3	3	3	22.5	22.5	22.5	21.943	0	20.115	58707000	12	O14925;Q5SRD1	O14925;Q5SRD1	Mitochondrial import inner membrane translocase subunit Tim23;Putative mitochondrial import inner membrane translocase subunit Tim23B	TIMM23;TIMM23B
608260	416770	767310	688490	387240	430210	3	3	3	8.8	8.8	8.8	49.512	0	7.5382	61050000	13	O14929	O14929	Histone acetyltransferase type B catalytic subunit	HAT1
3083900000	2869900000	922460000	853610000	1309600000	1292000000	14	14	7	66.7	66.7	33.3	19.794	0	323.31	99586000000	687	P19105;O14950	P19105;O14950	Myosin regulatory light chain 12A;Myosin regulatory light chain 12B	MYL12A;MYL12B
1359100	1277300	706970	712240	518790	518540	6	6	6	20.1	20.1	20.1	45.809	0	18.121	121770000	24	O14965;Q9UQB9;Q96GD4	O14965	Aurora kinase A	AURKA
35929000	31612000	8147500	8789300	17577000	16352000	50	50	49	47	47	46	115.28	0	323.31	5775700000	300	O14974	O14974	Protein phosphatase 1 regulatory subunit 12A	PPP1R12A
134560	88162	95822	85074	31808	0	2	2	2	3.1	3.1	3.1	70.311	0.0053366	1.8934	14489000	3	O14975	O14975	Very long-chain acyl-CoA synthetase	SLC27A2
43761	0	26174	40262	20169	1007300	4	4	4	3.4	3.4	3.4	143.19	0.000516	3.8113	70455000	5	O14976	O14976	Cyclin-G-associated kinase	GAK
2534800	3256500	2030300	2308300	522510	466980	6	5	5	14.5	12.6	12.6	46.437	0	17.051	252770000	28	O14979	O14979	Heterogeneous nuclear ribonucleoprotein D-like	HNRNPDL
383590	230680	581730	424800	167460	184710	7	7	7	7.9	7.9	7.9	123.38	0	18.674	119950000	21	O14980	O14980	Exportin-1	XPO1
20730	27838	19733	0	0	10408	1	1	1	0.7	0.7	0.7	206.89	0.00049116	3.3417	7145400	1	O14981	O14981	TATA-binding protein-associated factor 172	BTAF1
1224400	670270	957580	741000	773750	1003600	17	17	17	19.8	19.8	19.8	151.19	0	53.996	332580000	60	O15014	O15014	Zinc finger protein 609	ZNF609
173770	163850	116360	81274	123850	98523	12	10	10	6.4	5.6	5.6	271.32	0	22.794	103450000	29	O15020	O15020	Spectrin beta chain, non-erythrocytic 2	SPTBN2
299580000	289790000	204140000	206520000	234610000	239900000	95	95	95	50.6	50.6	50.6	251.89	0	323.31	147270000000	2344	O15027	O15027	Protein transport protein Sec16A	SEC16A
148060	110460	71512	14699	0	4308.2	2	2	2	0.5	0.5	0.5	205.12	0.0099123	1.5128	32590000	3	O15031	O15031	Plexin-B2	PLXNB2
405670	311800	482310	637860	366280	518160	8	8	8	10.9	10.9	10.9	118.29	0	18.049	122620000	20	O15042	O15042	U2 snRNP-associated SURP motif-containing protein	U2SURP
33225	51048	19425	0	41246	37582	3	3	3	2.3	2.3	2.3	172.77	0	5.1139	15332000	3	O15061	O15061	Synemin	SYNM
333360	204040	394010	153750	27424	66870	6	6	6	5.2	5.2	5.2	144.73	0	18.25	76396000	16	O15067	O15067	Phosphoribosylformylglycinamidine synthase	PFAS
43290	74351	29623	35741	18646	24918	2	2	2	1.9	1.9	1.9	112.96	0.0099048	1.509	9198700	2	O15084	O15084	Serine/threonine-protein phosphatase 6 regulatory ankyrin repeat subunit A	ANKRD28
7767400	7586900	1526300	1416100	2718800	3253100	12	12	12	39	39	39	40.949	0	43.837	474390000	41	O15143	O15143	Actin-related protein 2/3 complex subunit 1B	ARPC1B
8917500	8712000	2422500	2296800	1953800	1911700	8	8	8	26.7	26.7	26.7	34.333	0	17.111	534670000	52	O15144	O15144	Actin-related protein 2/3 complex subunit 2	ARPC2
8572200	8354100	3488800	3535800	3571500	2708500	6	6	6	29.2	29.2	29.2	20.546	0	22.639	317470000	29	O15145	O15145	Actin-related protein 2/3 complex subunit 3	ARPC3
924770	607330	635010	971120	531600	778280	4	4	4	13.9	13.9	13.9	39.249	0	10.714	70982000	14	O15160	O15160	DNA-directed RNA polymerases I and III subunit RPAC1	POLR1C
1536800	895730	1591500	1540100	344050	505030	3	3	3	18.4	18.4	18.4	23.818	0	9.6443	68144000	16	O15173	O15173	Membrane-associated progesterone receptor component 2	PGRMC2
7468100	5778000	4636600	4702500	2305600	2122600	6	6	6	48.8	48.8	48.8	14.582	0	56.805	258540000	33	O15212	O15212	Prefoldin subunit 6	PFDN6
64196	0	58135	78910	78272	57695	2	2	2	2.9	2.9	2.9	77.672	0.00050125	3.5268	13826000	6	O15226	O15226	NF-kappa-B-repressing factor	NKRF
109940	85210	76422	70170	127090	52616	16	16	16	5.6	5.6	5.6	399.73	0	27.027	108460000	31	O15230	O15230	Laminin subunit alpha-5	LAMA5
116140	152060	0	51901	70528	77984	1	1	1	4	4	4	76.277	0.00055006	4.4449	13005000	3	O15234	O15234	Protein CASC3	CASC3
0	33190	0	0	0	21140	1	1	1	2.4	2.4	2.4	77.628	0.00050633	3.6654	2691800	1	O15254	O15254	Peroxisomal acyl-coenzyme A oxidase 3	ACOX3
618860	449080	587500	694060	279460	334870	2	2	1	18.9	18.9	9.2	22.958	0.00053967	4.2778	30502000	6	O15258	O15258	Protein RER1	RER1
547660	380200	1340300	556020	410860	300880	2	2	2	7.1	7.1	7.1	30.394	0.0018157	2.6622	35973000	5	O15260	O15260	Surfeit locus protein 4	SURF4
284570	137840	202480	249080	103890	135360	1	1	1	3	3	3	52.743	0	10.76	29254000	7	O15269	O15269	Serine palmitoyltransferase 1	SPTLC1
237700	175380	232420	330910	178860	136770	7	7	7	7.6	7.6	7.6	116.92	0	10.717	76664000	16	O15294	O15294	UDP-N-acetylglucosamine--peptide N-acetylglucosaminyltransferase 110 kDa subunit	OGT
187000	97914	184760	194830	108970	88600	2	2	2	8.1	8.1	8.1	28.082	0.00050916	3.7048	16843000	5	O15305	O15305	Phosphomannomutase 2	PMM2
0	0	0	0	0	0	1	1	1	2	2	2	68.86	0.006651	1.6532	0	1	O15321	O15321	Transmembrane 9 superfamily member 1	TM9SF1
427120	646270	601120	332230	123770	299520	4	4	4	10.3	10.3	10.3	59.271	0	11.169	64262000	16	O15355	O15355	Protein phosphatase 1G	PPM1G
67478	34684	56500	79524	35828	35303	4	4	4	4.1	4.1	4.1	138.6	0.00052994	4.0668	23355000	5	O15357	O15357	Phosphatidylinositol 3,4,5-trisphosphate 5-phosphatase 2	INPPL1
635100	478450	780930	931630	360330	139690	5	5	5	10.2	10.2	10.2	63.972	0	8.7772	90378000	17	O15371	O15371	Eukaryotic translation initiation factor 3 subunit D	EIF3D
1572800	362630	1226400	1531900	1516500	1483300	4	4	4	11.6	11.6	11.6	39.93	0	5.4923	158040000	12	O15372	O15372	Eukaryotic translation initiation factor 3 subunit H	EIF3H
70130	0	116670	103900	22340	0	3	3	3	3.5	3.5	3.5	119.94	0.00056915	4.818	15840000	4	O15397	O15397	Importin-8	IPO8
5095600	2781800	4968700	5319500	3393300	3334900	5	5	5	11.8	11.8	11.8	49.469	0	15.941	446650000	33	O15427	O15427	Monocarboxylate transporter 4	SLC16A3
194720	229680	0	0	104010	0	1	1	1	4.7	4.7	4.7	54.985	0.00054142	4.3337	7926200	2	O15446	O15446	DNA-directed RNA polymerase I subunit RPA34	CD3EAP
222890	337520	160820	322320	174470	153880	7	7	7	16.1	16.1	16.1	60.901	0	13.825	59764000	17	O15460	O15460	Prolyl 4-hydroxylase subunit alpha-2	P4HA2
0	0	145420	0	0	0	1	1	1	8.6	8.6	8.6	22.417	0.0060386	1.7915	2615100	1	O15498	O15498	Synaptobrevin homolog YKT6	YKT6
9113200	7389800	2717300	2960000	2318600	3163800	6	6	5	61.6	61.6	56.3	16.32	0	45.564	298220000	28	O15511	O15511	Actin-related protein 2/3 complex subunit 5	ARPC5
4433500	3847400	3180600	3333200	2261000	2498900	22	22	21	28.9	28.9	27.8	90.932	0	66.717	806330000	105	O43143	O43143	Pre-mRNA-splicing factor ATP-dependent RNA helicase DHX15	DHX15
147820	178110	0	177350	36038	52382	2	2	2	4.4	4.4	4.4	54.843	0.0014038	2.9619	16936000	4	O43148	O43148	mRNA cap guanine-N7 methyltransferase	RNMT
347860	0	427140	396570	221620	191840	1	1	1	10	10	10	16.694	0	7.7926	10495000	7	O43169	O43169	Cytochrome b5 type B	CYB5B
393690	416320	358600	404880	211740	120520	3	3	3	8	8	8	58.449	0	9.2852	60859000	12	O43172	O43172	U4/U6 small nuclear ribonucleoprotein Prp4	PRPF4
6087300	4163100	6064900	5421300	3635400	2937000	13	13	13	25.3	25.3	25.3	56.65	0	51.057	716190000	62	O43175	O43175	D-3-phosphoglycerate dehydrogenase	PHGDH
0	0	42205	0	36471	37538	2	2	2	4.9	4.9	4.9	54.099	0.0029573	2.1166	3404400	2	O43237	O43237	Cytoplasmic dynein 1 light intermediate chain 2	DYNC1LI2
1418900	1904100	1600500	1571100	1111800	953830	15	15	15	29.6	29.6	29.6	60.977	0	32.077	318820000	51	O43242	O43242	26S proteasome non-ATPase regulatory subunit 3	PSMD3
488830	555430	516200	439650	76614	131000	1	1	1	3.8	3.8	3.8	41.373	0	13.165	28859000	4	O43251;Q9NWB1	O43251;Q9NWB1	RNA binding protein fox-1 homolog 2;RNA binding protein fox-1 homolog 1	RBFOX2;RBFOX1
12668	0	0	9084.4	0	0	1	1	1	1.7	1.7	1.7	88.828	0.0029648	2.1325	955890	2	O43264	O43264	Centromere/kinetochore protein zw10 homolog	ZW10
248360	241400	323790	354310	0	0	1	1	1	2.1	2.1	2.1	45.118	0.0033445	2.0336	23229000	5	O43286	O43286	Beta-1,4-galactosyltransferase 5	B4GALT5
218810	10009000	104040	4993300	233890	140150	7	7	7	12.5	12.5	12.5	90.254	0	12.561	614950000	11	O43290	O43290	U4/U6.U5 tri-snRNP-associated protein 1	SART1
6484100	3318500	1030300	909540	2077300	1899000	8	8	8	20.3	20.3	20.3	52.535	0	38.647	309000000	24	O43293	O43293	Death-associated protein kinase 3	DAPK3
1050000	1516500	1237100	1115700	1126000	1026700	3	3	3	17.8	17.8	17.8	19.81	0	6.34	91299000	16	O43324	O43324	Eukaryotic translation elongation factor 1 epsilon-1	EEF1E1
2770700	2272400	1639900	2392200	767570	1121400	16	11	11	25.9	18.3	18.3	70.942	0	32.704	404910000	60	O43390	O43390	Heterogeneous nuclear ribonucleoprotein R	HNRNPR
117930	106020	88464	0	89813	222130	4	4	4	8.8	8.8	8.8	77.528	0	9.828	20452000	6	O43395	O43395	U4/U6 small nuclear ribonucleoprotein Prp3	PRPF3
493140	487170	430280	419270	0	169780	3	3	3	13.5	13.5	13.5	32.251	0	7.4585	36283000	14	O43396	O43396	Thioredoxin-like protein 1	TXNL1
671460	353970	628610	672040	126200	49434	5	5	5	34	34	34	22.237	0	19.708	32249000	13	O43399	O43399	Tumor protein D54	TPD52L2
32387	19102	43841	35137	18825	16735	5	2	2	3.2	1.3	1.3	176.65	0.00050968	3.715	14130000	6	O43432	O43432	Eukaryotic translation initiation factor 4 gamma 3	EIF4G3
929890	1018500	803150	862780	395460	394760	3	3	3	15.8	15.8	15.8	19.208	0	5.8078	54721000	11	O43447	O43447	Peptidyl-prolyl cis-trans isomerase H	PPIH
0	0	102490	46315	0	20615	2	2	2	3.6	3.6	3.6	112.59	0.005969	1.7417	10030000	2	O43491	O43491	Band 4.1-like protein 2	EPB41L2
20907	22750	156840	179870	73396	84484	5	5	5	6.1	6.1	6.1	109.96	0	10.224	26378000	9	O43592	O43592	Exportin-T	XPOT
117630	89327	222660	166640	29955	26960	4	4	4	10.2	10.2	10.2	51.355	0	7.2494	21005000	4	O43615	O43615	Mitochondrial import inner membrane translocase subunit TIM44	TIMM44
946090	450040	973550	903060	472970	392210	2	2	2	10.6	10.6	10.6	20.274	0.0013882	2.8471	47172000	7	O43617	O43617	Trafficking protein particle complex subunit 3	TRAPPC3
2691700	127850	2606700	1938300	1806200	119240	3	3	3	7.8	7.8	7.8	57.193	0.00056497	4.7468	374470000	4	O43660	O43660	Pleiotropic regulator 1	PLRG1
1256500	819450	598400	692780	497830	364600	11	11	11	17.9	17.9	17.9	71.606	0	18.043	133960000	24	O43663	O43663	Protein regulator of cytokinesis 1	PRC1
3447300	3362400	2597800	2171000	1403300	1376900	2	2	2	5.4	5.4	5.4	50.75	0	5.6316	91721000	8	O43670	O43670	BUB3-interacting and GLEBS motif-containing protein ZNF207	ZNF207
2712300	2172100	626580	201600	1120100	962150	1	1	1	5.8	5.8	5.8	21.75	0.0077489	1.6113	70154000	11	O43674	O43674	NADH dehydrogenase [ubiquinone] 1 beta subcomplex subunit 5, mitochondrial	NDUFB5
186330	0	484200	449080	148430	93727	3	3	3	7.5	7.5	7.5	38.792	0.00054054	4.3039	23510000	8	O43681	O43681	ATPase ASNA1	ASNA1
4822000	5182800	4358900	4626600	3288500	2805400	9	9	9	31.4	31.4	31.4	37.154	0	42.809	417160000	47	O43684	O43684	Mitotic checkpoint protein BUB3	BUB3
14351000	13085000	10740000	11162000	6312400	6357600	48	48	34	61.3	61.3	44.2	104.85	0	323.31	3739200000	318	O43707;Q08043	O43707	Alpha-actinin-4	ACTN4
447460	398050	428210	121800	225070	228910	3	3	3	16.4	16.4	16.4	31.88	0.00051948	3.8738	15529000	6	O43709	O43709	Probable 18S rRNA (guanine-N(7))-methyltransferase	WBSCR22
0	0	77603	24034	0	34801	2	2	2	3.3	3.3	3.3	85.852	0.0013649	2.6884	9441200	4	O43719	O43719	HIV Tat-specific factor 1	HTATSF1
30851	79551	141050	136450	11718	15001	2	2	2	2.2	2.2	2.2	91.35	0.0013863	2.8012	15168000	3	O43747	O43747	AP-1 complex subunit gamma-1	AP1G1
1036700	1130400	675530	855120	227020	458280	6	6	6	11.3	11.3	11.3	62.942	0	36.911	105380000	28	O43776	O43776	Asparagine--tRNA ligase, cytoplasmic	NARS
14290000	11674000	4632400	4602100	5146400	5315000	44	44	41	38.6	38.6	35.3	131.98	0	280.56	2985200000	207	O43795	O43795	Unconventional myosin-Ib	MYO1B
14490000	11386000	5174400	7694200	4691200	6308900	8	8	8	39.2	39.2	39.2	26.227	0	71.94	794090000	75	O43809	O43809	Cleavage and polyadenylation specificity factor subunit 5	NUDT21
750860	1527400	599910	655090	756830	583210	4	4	4	9.8	9.8	9.8	45.283	0	6.6281	101720000	12	O43813	O43813	LanC-like protein 1	LANCL1
0	0	91797	85153	124220	70641	2	2	2	5.7	5.7	5.7	51.84	0.00048852	3.2683	8923400	3	O43818	O43818	U3 small nucleolar RNA-interacting protein 2	RRP9
75320	114810	204160	412990	203260	117080	3	3	3	5.9	5.9	5.9	76.107	0	8.0281	31989000	13	O43823	O43823	A-kinase anchor protein 8	AKAP8
209020	212660	189970	114290	72586	107250	4	4	4	12	12	12	56.897	0	8.3142	25668000	5	O43824	O43824	Putative GTP-binding protein 6	GTPBP6
1055400	1023200	969300	1088800	716940	720170	8	8	8	25.5	25.5	25.5	42.183	0	16.421	130510000	23	O43837	O43837	Isocitrate dehydrogenase [NAD] subunit beta, mitochondrial	IDH3B
48756	68951	91447	120290	18222	23128	3	3	3	2.3	2.3	2.3	131.7	0.0013857	2.7988	17621000	3	O43847	O43847	Nardilysin	NRD1
2067300	3075200	4586600	3829800	866090	1311200	8	8	8	34	34	34	37.106	0	34.692	302960000	34	O43852	O43852	Calumenin	CALU
5955300	4561300	1849800	1502100	1484900	1822000	14	14	14	31.2	31.2	31.2	53.764	0	36.502	488680000	51	O43854	O43854	EGF-like repeat and discoidin I-like domain-containing protein 3	EDIL3
946430	865140	466280	691180	336080	757120	7	7	4	14	14	8.7	58.951	0	14.331	130740000	16	O43865	O43865	Putative adenosylhomocysteinase 2	AHCYL1
0	0	0	0	0	0	1	1	1	1.6	1.6	1.6	75.624	0.0033333	2.025	18073000	2	O43895	O43895	Xaa-Pro aminopeptidase 2	XPNPEP2
33654	38189	0	0	65994	33913	3	3	3	2.9	2.9	2.9	122.95	0.00054735	4.4217	11330000	2	O43896;Q12756;O60333	O43896	Kinesin-like protein KIF1C	KIF1C
117600	165830	206500	134710	95546	0	2	2	2	4.1	4.1	4.1	71.689	0.0005144	3.7919	21110000	1	O60216	O60216	Double-strand-break repair protein rad21 homolog	RAD21
403210	0	214260	0	0	0	1	1	1	11.3	11.3	11.3	10.998	0	5.3352	3704800	2	O60220	O60220	Mitochondrial import inner membrane translocase subunit Tim8 A	TIMM8A
5863.6	5349.7	4423.5	5532.9	0	0	2	1	1	0.7	0.4	0.4	340.17	0.0092201	1.5537	3422200	2	O60229	O60229	Kalirin	KALRN
603760	528160	121290	104680	346980	389760	10	9	9	12.7	11.7	11.7	110.4	0	18.898	103410000	22	O60237	O60237	Protein phosphatase 1 regulatory subunit 12B	PPP1R12B
169150	76369	0	0	71500	90604	2	2	2	2.3	2.3	2.3	116.07	0.00053763	4.2531	18313000	3	O60245	O60245	Protocadherin-7	PCDH7
822870	691420	1107500	1114200	540280	644000	21	21	15	20.3	20.3	16.2	121.9	0	60.5	301140000	61	O60264	O60264	SWI/SNF-related matrix-associated actin-dependent regulator of chromatin subfamily A member 5	SMARCA5
131380	116530	181990	101780	33059	12948	9	9	9	10	10	10	111.63	0	9.1094	37213000	11	O60313	O60313	Dynamin-like 120 kDa protein, mitochondrial;Dynamin-like 120 kDa protein, form S1	OPA1
62382	0	73352	60581	11191	12231	2	2	2	2.8	2.8	2.8	92.902	0.0013895	2.8563	8890400	3	O60341	O60341	Lysine-specific histone demethylase 1A	KDM1A
25196	0	24742	33876	48503	53854	3	3	3	2.9	2.9	2.9	146.56	0.0005531	4.5236	14655000	5	O60343	O60343	TBC1 domain family member 4	TBC1D4
0	0	172790	0	0	0	2	2	2	5.6	5.6	5.6	51.964	0.0017897	2.5578	4398500	3	O60427	O60427	Fatty acid desaturase 1	FADS1
138390	135690	12889000	74888	13639	85480	7	7	7	4.2	4.2	4.2	204.74	0	11.004	1528100000	12	O60437	O60437	Periplakin	PPL
431340	397190	554290	513380	304830	292040	9	7	7	15.6	11.5	11.5	79.187	0	18.259	93520000	22	O60488	O60488	Long-chain-fatty-acid--CoA ligase 4	ACSL4
463360	229700	1640900	498610	100380	0	4	4	3	23.5	23.5	17.9	18.762	0	5.9321	32075000	5	O60493	O60493	Sorting nexin-3	SNX3
0	37412	38749	0	0	0	2	2	2	10.4	10.4	10.4	28.114	0.0099275	1.5235	1963400	2	O60499	O60499	Syntaxin-10	STX10
0	0	0	0	0	0	1	1	1	1.3	1.3	1.3	102.91	0.0053235	1.8845	0	3	O60502	O60502	Protein O-GlcNAcase	MGEA5
14844000	13153000	10009000	9060700	4294700	4118500	20	20	15	38.8	38.8	31.1	69.602	0	127.49	1932200000	147	O60506	O60506	Heterogeneous nuclear ribonucleoprotein Q	SYNCRIP
118890	0	180220	78049	164510	179020	2	2	2	5.4	5.4	5.4	41.949	0.00052138	3.925	25602000	5	O60547	O60547	GDP-mannose 4,6 dehydratase	GMDS
2765300	2017800	1921700	1978700	1979000	1679800	18	18	18	26.7	26.7	26.7	84.784	0	42.518	626150000	116	O60568	O60568	Procollagen-lysine,2-oxoglutarate 5-dioxygenase 3	PLOD3
127450	0	174140	183080	0	0	1	1	1	4.5	4.5	4.5	28.362	0.0033543	2.0543	6544200	4	O60573	O60573	Eukaryotic translation initiation factor 4E type 2	EIF4E2
139000	76576	254350	141700	69066	19772	7	7	7	5.9	5.9	5.9	141.35	0	8.2035	47192000	11	O60610	O60610	Protein diaphanous homolog 1	DIAPH1
0	0	91384	84580	26459	29078	1	1	1	3.7	3.7	3.7	47.074	0.008853	1.5606	9783100	1	O60664	O60664	Perilipin-3	PLIN3
252390	233090	327770	272840	72818	169700	4	2	2	11	6.2	6.2	60.029	0	9.9008	30782000	12	O60684;O15131	O60684;O15131	Importin subunit alpha-7;Importin subunit alpha-6	KPNA6;KPNA5
2038500	2094100	1424000	1633800	892980	997430	11	11	11	27.9	27.9	27.9	55.023	0	40.407	268010000	41	O60701	O60701	UDP-glucose 6-dehydrogenase	UGDH
740120	930260	372900	403560	266870	412750	10	10	10	14.9	14.9	14.9	108.17	0	29.421	164840000	24	O60716	O60716	Catenin delta-1	CTNND1
223720	0	772140	794290	0	123860	2	2	2	9.5	9.5	9.5	31.938	0.001749	2.3865	19888000	3	O60725	O60725	Protein-S-isoprenylcysteine O-methyltransferase	ICMT
450940	352960	367380	648630	0	0	1	1	1	14.2	14.2	14.2	12.732	0.00052056	3.9107	9237000	2	P41567;O60739	P41567;O60739	Eukaryotic translation initiation factor 1;Eukaryotic translation initiation factor 1b	EIF1;EIF1B
4200700	3998300	3529000	3361300	2257500	2215800	7	7	7	29.2	29.2	29.2	29.634	0	24.746	330400000	37	O60762	O60762	Dolichol-phosphate mannosyltransferase subunit 1	DPM1
0	47113	12793	118230	0	34255	4	4	4	6	6	6	107.89	0	10.475	8707900	6	O60763	O60763	General vesicular transport factor p115	USO1
0	0	300560	369080	179120	231670	1	1	1	11.7	11.7	11.7	15.139	0.0059809	1.7488	7563000	1	O60783	O60783	28S ribosomal protein S14, mitochondrial	MRPS14
32804000	32227000	35110000	33439000	33587000	26470000	6	2	2	42.1	7.9	7.9	13.952	0	5.8794	1512900000	36	Q99880;Q99879;Q99877;Q93079;Q5QNW6;P62807;P58876;P57053;O60814;Q96A08	Q99880;Q99879;Q99877;Q93079;Q5QNW6;P62807;P58876;P57053;O60814;Q96A08	Histone H2B type 1-L;Histone H2B type 1-M;Histone H2B type 1-N;Histone H2B type 1-H;Histone H2B type 2-F;Histone H2B type 1-C/E/F/G/I;Histone H2B type 1-D;Histone H2B type F-S;Histone H2B type 1-K;Histone H2B type 1-A	HIST1H2BL;HIST1H2BM;HIST1H2BN;HIST1H2BH;HIST2H2BF;HIST1H2BC;HIST1H2BD;H2BFS;HIST1H2BK;HIST1H2BA
174690	172370	38266	0	51583	73421	3	3	2	6.7	6.7	4.8	58.476	0	5.413	20958000	6	O60825;Q16877;P16118	O60825	6-phosphofructo-2-kinase/fructose-2,6-bisphosphatase 2;6-phosphofructo-2-kinase;Fructose-2,6-bisphosphatase	PFKFB2
1302800	714310	0	1756500	168800	495280	1	1	1	6.2	6.2	6.2	19.258	0.0033223	2.0033	21101000	4	O60831	O60831	PRA1 family protein 2	PRAF2
1022000	953300	953960	842870	780490	573810	9	9	9	16.5	16.5	16.5	57.673	0	13.551	165200000	31	O60832	O60832	H/ACA ribonucleoprotein complex subunit 4	DKC1
792230	940800	556160	506240	178910	171430	11	11	11	14.5	14.5	14.5	138.83	0	26.749	167300000	31	O60841	O60841	Eukaryotic translation initiation factor 5B	EIF5B
541350	667720	853250	721460	180080	342720	3	3	3	23.6	23.6	23.6	16.368	0	10.629	45575000	17	O60869	O60869	Endothelial differentiation-related factor 1	EDF1
2015200	1535500	1833900	1447900	1229600	1470600	8	8	8	20.9	20.9	20.9	45.745	0	18.55	222570000	27	O60884	O60884	DnaJ homolog subfamily A member 2	DNAJA2
4899300	3768000	2627000	3229400	3491300	3530000	6	6	6	37.7	37.7	37.7	14.21	0	18.389	215280000	27	O60925	O60925	Prefoldin subunit 1	PFDN1
0	0	45102	0	0	0	2	2	2	2.3	2.3	2.3	84.958	0.0056429	1.7975	2615100	4	O60934	O60934	Nibrin	NBN
0	48645	193500	182890	89448	18173	3	3	3	5.7	5.7	5.7	82.64	0.00055928	4.6184	19981000	6	O75027	O75027	ATP-binding cassette sub-family B member 7, mitochondrial	ABCB7
0	0	0	0	0	0	4	1	1	6.5	1.9	1.9	58.795	0.0013986	2.9213	0	1	O75030;O14948	O75030	Microphthalmia-associated transcription factor	MITF
77071	34575	27607	27256	47661	35901	1	1	1	1.1	1.1	1.1	120.87	0.0004878	3.2627	13658000	2	O75044;Q7Z6B7	O75044;Q7Z6B7	SLIT-ROBO Rho GTPase-activating protein 2;SLIT-ROBO Rho GTPase-activating protein 1	SRGAP2;SRGAP1
3076100	3077600	2108500	1934500	1508300	1269600	12	12	12	25.1	25.1	25.1	66.193	0	46.72	453910000	57	O75083	O75083	WD repeat-containing protein 1	WDR1
177490	156150	159050	86948	103040	83737	6	6	6	5	5	5	160.9	0	8.3862	69458000	8	O75116;Q13464	O75116	Rho-associated protein kinase 2	ROCK2
27758	25086	27408	29665	0	0	2	2	2	2.9	2.9	2.9	78.855	0.0017613	2.4407	4151300	3	O75127	O75127	Pentatricopeptide repeat-containing protein 1, mitochondrial	PTCD1
80156	116730	27984	27304	47028	85159	3	3	3	3	3	3	135.62	0.00056689	4.7653	26912000	4	O75128	O75128	Protein cordon-bleu	COBL
476240	492900	201510	280840	125100	155900	4	4	4	6.7	6.7	6.7	60.13	0.00056529	4.7501	50348000	6	O75131;Q96FN4;Q8IYJ1;Q96A23;O95741;Q86YQ8;Q9HCH3;Q9UBL6	O75131	Copine-3	CPNE3
318060	398950	0	38981	22404	0	1	1	1	1.1	1.1	1.1	133.49	0.00047939	3.0922	48260000	2	O75145	O75145	Liprin-alpha-3	PPFIA3
225410	148010	255330	203250	98466	76862	7	7	7	10.4	10.4	10.4	89.13	0	6.4133	45078000	6	O75152	O75152	Zinc finger CCCH domain-containing protein 11A	ZC3H11A
0	35355	79779	89623	13120	24125	5	5	5	3.9	3.9	3.9	146.67	0	6.6637	21960000	7	O75153	O75153	Clustered mitochondria protein homolog	CLUH
24739	17267	17491	30606	12259	10103	3	3	3	1.5	1.5	1.5	254.41	0.00049628	3.4408	13638000	3	O75165	O75165	DnaJ homolog subfamily C member 13	DNAJC13
57983	0	46366	56658	0	16332	1	1	1	1.7	1.7	1.7	81.871	0.0014164	3.0253	3369500	1	O75175	O75175	CCR4-NOT transcription complex subunit 3	CNOT3
48859	27387	62055	42082	51526	18422	4	4	3	2.4	2.4	1.7	274.25	0	9.8634	20421000	9	O75179	O75179	Ankyrin repeat domain-containing protein 17	ANKRD17
305530	127740	261880	104690	246790	334980	3	3	3	12	12	12	36.087	0.00054705	4.4139	20733000	8	O75190;Q8WWF6	O75190	DnaJ homolog subfamily B member 6	DNAJB6
0	312050	0	0	0	141890	1	1	1	6.9	6.9	6.9	21.007	0.0014252	3.0384	7129300	2	O75223	O75223	Gamma-glutamylcyclotransferase	GGCT
533850	308650	262140	338060	105230	339180	2	2	2	10.8	10.8	10.8	23.563	0.0004985	3.4873	23692000	6	O75251	O75251	NADH dehydrogenase [ubiquinone] iron-sulfur protein 7, mitochondrial	NDUFS7
88047	123050	166630	233830	21529	59209	3	3	3	8.2	8.2	8.2	52.545	0.00054259	4.347	22202000	9	O75306	O75306	NADH dehydrogenase [ubiquinone] iron-sulfur protein 2, mitochondrial	NDUFS2
702790	857350	175080	279860	295790	475570	3	3	3	4.4	4.4	4.4	84.099	0.00047847	3.0876	131660000	5	O75330	O75330	Hyaluronan mediated motility receptor	HMMR
3200600	2575400	2258500	3166000	410470	506730	5	5	5	26.7	26.7	26.7	21.868	0	11.766	129590000	18	O75340	O75340	Programmed cell death protein 6	PDCD6
1566500	0	461230	0	264070	0	2	2	2	25	25	25	12.855	0	7.5215	16489000	2	O75347	O75347	Tubulin-specific chaperone A	TBCA
2812200	2125700	1280200	860190	1045100	1104800	3	3	3	29.7	29.7	29.7	13.757	0	11.81	60268000	13	O75348;O95670	O75348	V-type proton ATPase subunit G 1	ATP6V1G1
586230	530740	817980	794210	427480	0	1	1	1	4	4	4	26.638	0.0057073	1.8578	12627000	2	O75352	O75352	Mannose-P-dolichol utilization defect 1 protein	MPDU1
2189700	2501200	4184500	3856100	1902300	1582300	9	9	9	30.4	30.4	30.4	39.617	0	24.677	324250000	38	O75367;Q9P0M6	O75367	Core histone macro-H2A.1	H2AFY
9202300	8393900	6465100	6785400	3787500	3823800	92	85	83	47.5	45.5	44.2	278.16	0	323.31	5650600000	515	O75369	O75369	Filamin-B	FLNB
525700	408670	0	121450	0	139130	2	2	2	21.8	21.8	21.8	13.711	0.0005071	3.6742	11315000	2	O75380	O75380	NADH dehydrogenase [ubiquinone] iron-sulfur protein 6, mitochondrial	NDUFS6
9930900	8551000	2407100	1551000	3057100	3149700	12	12	12	40.8	40.8	40.8	41.236	0	80.707	456510000	40	O75381	O75381	Peroxisomal membrane protein PEX14	PEX14
333110	280650	148280	100560	194230	155970	2	2	2	2.8	2.8	2.8	80.829	0.0029737	2.1483	43999000	3	O75382	O75382	Tripartite motif-containing protein 3	TRIM3
2545200	2591800	4460400	3908900	769740	705980	9	9	9	19.7	19.7	19.7	51.712	0	25	374110000	37	O75390	O75390	Citrate synthase, mitochondrial	CS
2340600	1838300	3389400	3112000	405740	661580	6	6	6	34	34	34	24.593	0	40.968	199120000	28	O75396	O75396	Vesicle-trafficking protein SEC22b	SEC22B
915530	635430	668340	566000	461010	395260	6	6	6	6.9	6.9	6.9	108.8	0	8.5991	144950000	19	O75400	O75400	Pre-mRNA-processing factor 40 homolog A	PRPF40A
1083400	1003000	151920	315320	194250	286960	3	3	3	12.9	12.9	12.9	29.763	0	22.586	33384000	9	O75431	O75431	Metaxin-2	MTX2
174070	105550	426310	270240	91268	120370	3	3	3	12.5	12.5	12.5	38.169	0	5.8761	24902000	7	O75436	O75436	Vacuolar protein sorting-associated protein 26A	VPS26A
555110	543880	787660	746660	476640	425280	6	6	6	13.5	13.5	13.5	54.366	0	12.454	110600000	15	O75439	O75439	Mitochondrial-processing peptidase subunit beta	PMPCB
207390	287700	526360	384810	53536	59037	3	3	3	5.3	5.3	5.3	60.103	0	5.28	46979000	9	O75475	O75475	PC4 and SFRS1-interacting protein	PSIP1
394160	392710	322730	275870	277480	294310	5	2	2	15.5	6.6	6.6	39.171	0	5.4628	44345000	7	O75477	O75477	Erlin-1	ERLIN1
802160	900680	961400	671020	516760	632630	3	3	3	14	14	14	30.241	0	9.9223	95599000	21	O75489	O75489	NADH dehydrogenase [ubiquinone] iron-sulfur protein 3, mitochondrial	NDUFS3
1371400	2883800	1187500	1635700	476350	346180	5	5	5	15.6	15.6	15.6	31.3	0	23.897	89542000	15	O75494;Q8WXF0	O75494	Serine/arginine-rich splicing factor 10	SRSF10
1858200	2137200	2571100	754480	910910	901460	5	4	4	13.9	11.3	11.3	38.799	0	7.1669	121250000	9	O75525	O75525	KH domain-containing, RNA-binding, signal transduction-associated protein 3	KHDRBS3
7777400	7603800	2749300	3083500	3680600	2261900	2	2	2	34.8	34.8	34.8	10.058	0	28.148	136260000	10	O75531	O75531	Barrier-to-autointegration factor;Barrier-to-autointegration factor, N-terminally processed	BANF1
1238000	1159200	1439100	1480200	525390	764970	25	25	25	24.6	24.6	24.6	145.83	0	74.152	428920000	70	O75533	O75533	Splicing factor 3B subunit 1	SF3B1
1497500	1279000	1509300	928850	662050	536820	20	20	20	26.3	26.3	26.3	88.884	0	52.312	348230000	55	O75534	O75534	Cold shock domain-containing protein E1	CSDE1
1194900	1228900	472320	709060	531000	574050	5	5	5	18.5	18.5	18.5	34.404	0	12.76	72714000	16	O75569	O75569	Interferon-inducible double-stranded RNA-dependent protein kinase activator A	PRKRA
36395	28226	13053	10496	25991	40387	61	61	61	14.6	14.6	14.6	513.63	0	159.2	552790000	116	O75592	O75592	E3 ubiquitin-protein ligase MYCBP2	MYCBP2
1517600	1871600	604380	535780	630220	535760	1	1	1	9	9	9	19.343	0	38.218	48844000	12	O75607	O75607	Nucleoplasmin-3	NPM3
490100	703570	447700	435690	257270	371310	5	5	5	14.4	14.4	14.4	48.349	0	10.876	63665000	12	O75616	O75616	GTPase Era, mitochondrial	ERAL1
795380	719620	892020	941780	482670	452930	27	27	27	14	14	14	244.5	0	84.979	532360000	105	O75643	O75643	U5 small nuclear ribonucleoprotein 200 kDa helicase	SNRNP200
0	0	0	62544	29795	0	1	1	1	2.5	2.5	2.5	85.605	0.0088496	1.5603	5210300	1	O75676	O75676	Ribosomal protein S6 kinase alpha-4	RPS6KA4
1299800	986170	1465000	1346300	915420	1004400	17	17	17	14.7	14.7	14.7	155.2	0	42.65	447140000	84	O75694	O75694	Nuclear pore complex protein Nup155	NUP155
2257600	1395100	481940	746750	417170	415790	5	5	5	11.7	11.7	11.7	39.641	0	8.1301	97066000	12	O75695	O75695	Protein XRP2	RP2
491640	534300	1764400	1582200	491730	401090	7	7	7	15.5	15.5	15.5	46.561	0	7.2156	175950000	18	O75718	O75718	Cartilage-associated protein	CRTAP
176550	315620	343680	399210	229750	281430	12	8	8	20.2	13.9	13.9	74.761	0	16.643	80581000	22	O75746	O75746	Calcium-binding mitochondrial carrier protein Aralar1	SLC25A12
668990	661020	284450	226230	457640	396190	4	4	3	12.1	12.1	10.3	42.075	0	18.815	64213000	15	O75781	O75781	Paralemmin-1	PALM
418880	0	338800	386170	193370	176310	2	2	2	5.4	5.4	5.4	39.008	0.0013774	2.7559	27712000	5	O75787	O75787	Renin receptor	ATP6AP2
0	0	87533	111250	76633	37851	1	1	1	4.2	4.2	4.2	39.134	0.00048008	3.1004	5782400	6	O75794	O75794	Cell division cycle protein 123 homolog	CDC123
0	1415700	0	0	477750	602110	1	1	1	10.7	10.7	10.7	15.651	0.00048591	3.2196	12478000	3	O75817	O75817	Ribonuclease P protein subunit p20	POP7
364300	0	90786	69392	144450	161260	2	2	2	5.8	5.8	5.8	41.833	0.0059928	1.7557	16390000	2	O75818	O75818	Ribonuclease P protein subunit p40	RPP40
1131900	1091400	866200	1062600	505500	612760	7	7	7	24.1	24.1	24.1	35.611	0	18.43	103850000	21	O75821	O75821	Eukaryotic translation initiation factor 3 subunit G	EIF3G
563900	574210	1220900	1232700	338860	479550	5	5	5	22.5	22.5	22.5	29.062	0	31.488	81004000	21	O75822	O75822	Eukaryotic translation initiation factor 3 subunit J	EIF3J
286320	189170	678010	842910	64821	81567	5	5	5	9.7	9.7	9.7	54.812	0	7.4189	48575000	10	O75844	O75844	CAAX prenyl protease 1 homolog	ZMPSTE24
255540	0	433110	342800	0	0	6	6	5	16.2	16.2	14	46.659	0	25.703	34378000	9	O75874	O75874	Isocitrate dehydrogenase [NADP] cytoplasmic	IDH1
1129100	1430900	921560	1237900	364510	120120	3	3	3	14.4	14.4	14.4	21.614	0	5.5991	41889000	13	O75915	O75915	PRA1 family protein 3	ARL6IP5
480820	451200	243850	266570	255770	190220	2	2	2	9.2	9.2	9.2	26.711	0.00050684	3.6702	17691000	2	O75940	O75940	Survival of motor neuron-related-splicing factor 30	SMNDC1
1384300	1298100	890860	926280	347950	330030	5	5	5	32.3	32.3	32.3	18.491	0	7.6191	63943000	13	O75947	O75947	ATP synthase subunit d, mitochondrial	ATP5H
3487000	2369900	1059600	1135900	1124300	1045800	14	14	14	39.8	39.8	39.8	47.355	0	69.407	298610000	42	O75955	O75955	Flotillin-1	FLOT1
57034	86064	29180	188660	76832	48466	9	9	8	3	3	2.7	346.9	0	12.659	81186000	13	O75962	O75962	Triple functional domain protein	TRIO
2484700	3021900	3429700	3617800	1138000	598470	4	4	4	46.6	46.6	46.6	11.428	0	14.754	105560000	16	O75964	O75964	ATP synthase subunit g, mitochondrial	ATP5L
683440	551840	840720	558360	259640	213390	3	3	3	9.6	9.6	9.6	37.432	0	5.2734	66690000	9	O76003	O76003	Glutaredoxin-3	GLRX3
750360	628060	1303800	1331400	254280	684200	7	7	7	14.3	14.3	14.3	54.972	0	17.153	121060000	18	O76021	O76021	Ribosomal L1 domain-containing protein 1	RSL1D1
873000	664720	433140	342500	257170	386660	7	7	7	13.4	13.4	13.4	69.223	0	15.379	142630000	18	O76031	O76031	ATP-dependent Clp protease ATP-binding subunit clpX-like, mitochondrial	CLPX
964500	421880	423190	426360	114950	301590	9	9	9	17.4	17.4	17.4	74.605	0	34.745	92193000	18	O76094	O76094	Signal recognition particle subunit SRP72	SRP72
637770	969530	937920	803450	900270	753280	7	7	7	18.3	18.3	18.3	59.832	0	15.785	139020000	17	O94763	O94763	Unconventional prefoldin RPB5 interactor 1	URI1
1216300	694600	578580	469090	442730	324840	11	11	10	19.9	19.9	18.4	75.022	0	20.539	160930000	26	O94776;Q13330	O94776	Metastasis-associated protein MTA2	MTA2
319860	288210	295580	274750	374340	348830	2	1	1	2.9	1.4	1.4	56.723	0.0066484	1.6516	53370000	8	O94788;P00352	O94788;P00352	Retinal dehydrogenase 2;Retinal dehydrogenase 1	ALDH1A2;ALDH1A1
0	0	198860	84764	20278	28015	3	3	3	4.8	4.8	4.8	67.454	0	8.2884	16882000	7	O94826	O94826	Mitochondrial import receptor subunit TOM70	TOMM70A
5637400	5732400	3927200	4124000	4953300	4057600	17	17	17	17.7	17.7	17.7	113.01	0	59.566	1296400000	106	O94855	O94855	Protein transport protein Sec24D	SEC24D
0	0	74553	96530	23701	18408	2	2	2	2.3	2.3	2.3	89.594	0.0017978	2.5847	11179000	3	O94874	O94874	E3 UFM1-protein ligase 1	UFL1
127350	117380	8268	0	23785	16664	2	2	2	2.9	2.9	2.9	124.11	0	9.9804	15259000	3	O94875	O94875	Sorbin and SH3 domain-containing protein 2	SORBS2
23630	19916	83819	67032	0	0	3	3	3	4.6	4.6	4.6	90.063	0.0013724	2.7457	8758500	3	O94901	O94901	SUN domain-containing protein 1	SUN1
1720400	1381500	1686800	1727400	1403300	1014600	7	7	4	22.7	22.7	13.6	37.839	0	31.375	221280000	33	O94905	O94905	Erlin-2	ERLIN2
574350	556200	668290	626290	417020	358690	14	14	14	15.9	15.9	15.9	106.92	0	25.514	203590000	35	O94906	O94906	Pre-mRNA-processing factor 6	PRPF6
0	0	0	0	0	0	2	2	2	1.6	1.6	1.6	165.76	0.0017778	2.5206	0	2	O94916	O94916	Nuclear factor of activated T-cells 5	NFAT5
609250	220760	1012400	1245200	133910	142640	7	7	7	12.7	12.7	12.7	73.46	0	17.069	137900000	21	O94925	O94925	Glutaminase kidney isoform, mitochondrial	GLS
11688	18561	14439	0	7137	0	1	1	1	1.4	1.4	1.4	101.95	0.0073844	1.6262	2073000	1	O94967	O94967	WD repeat-containing protein 47	WDR47
51759	151390	268090	273300	47503	36678	4	4	4	2.9	2.9	2.9	133.01	0	5.3645	40809000	8	O94979	O94979	Protein transport protein Sec31A	SEC31A
870970	657660	776610	610560	177600	123300	3	3	3	15.6	15.6	15.6	40.623	0	7.7169	38595000	10	O94992	O94992	Protein HEXIM1	HEXIM1
0	0	0	345340	426670	335960	1	1	1	5.1	5.1	5.1	32.011	0.00055249	4.5097	8863800	4	O95070	O95070	Protein YIF1A	YIF1A
8421.9	25678	16922	12022	4809.7	4465.8	3	3	3	1.4	1.4	1.4	309.35	0.00095557	3.0811	10026000	4	O95071	O95071	E3 ubiquitin-protein ligase UBR5	UBR5
0	0	53723	61838	41143	43632	1	1	1	2.2	2.2	2.2	86.401	0.0059642	1.7394	9296200	3	O95140	O95140	Mitofusin-2	MFN2
386060	291020	358980	366340	242940	240970	12	12	12	11.9	11.9	11.9	150.25	0	24.001	126240000	40	O95163	O95163	Elongator complex protein 1	IKBKAP
1825400	895220	464750	274140	334660	245370	2	2	2	21.7	21.7	21.7	15.208	0.00055066	4.4658	29820000	5	O95168	O95168	NADH dehydrogenase [ubiquinone] 1 beta subcomplex subunit 4	NDUFB4
202670	82205	267930	281670	77922	53674	4	4	4	5.4	5.4	5.4	83.353	0	10.641	45269000	13	O95202	O95202	LETM1 and EF-hand domain-containing protein 1, mitochondrial	LETM1
281070	99926	208090	199440	124320	154070	2	2	2	8.8	8.8	8.8	37.404	0.00049068	3.3384	22952000	3	O95218	O95218	Zinc finger Ran-binding domain-containing protein 2	ZRANB2
2136800	2325800	864790	1268000	297260	466340	7	7	7	19.4	19.4	19.4	51.466	0	32.369	145650000	22	O95232	O95232	Luc7-like protein 3	LUC7L3
0	13792	22514	38885	26496	0	2	2	2	2.8	2.8	2.8	100.28	0.0017929	2.5679	4735200	3	O95235	O95235	Kinesin-like protein KIF20A	KIF20A
200640	119610	158520	146890	101350	101540	8	8	8	7.5	7.5	7.5	139.88	0	17.635	55463000	17	O95239;Q2VIQ3	O95239;Q2VIQ3	Chromosome-associated kinesin KIF4A;Chromosome-associated kinesin KIF4B	KIF4A;KIF4B
2472300	2718100	2018300	2587800	1438200	1257900	7	7	6	24.7	24.7	24.7	27.228	0	12.326	180280000	18	O95292	O95292	Vesicle-associated membrane protein-associated protein B/C	VAPB
0	135200	120060	191180	102870	185070	2	2	2	22.8	22.8	22.8	14.874	0	14.299	8330500	5	O95295	O95295	SNARE-associated protein Snapin	SNAPIN
108170	147640	0	245670	94308	219580	3	3	3	8.5	8.5	8.5	40.75	0.0021626	2.3145	18472000	3	O95299	O95299	NADH dehydrogenase [ubiquinone] 1 alpha subcomplex subunit 10, mitochondrial	NDUFA10
90760	0	0	209760	0	82564	2	2	2	3.2	3.2	3.2	63.083	0.00053248	4.1161	19211000	7	O95302	O95302	Peptidyl-prolyl cis-trans isomerase FKBP9	FKBP9
1105400	784670	801810	597280	556300	592360	19	19	19	17	17	17	135.65	0	54.685	309800000	63	O95347	O95347	Structural maintenance of chromosomes protein 2	SMC2
309750	531490	528720	206930	202930	212770	4	4	4	10.6	10.6	10.6	63.954	0	8.2731	58901000	17	O95361;Q309B1	O95361;Q309B1	Tripartite motif-containing protein 16;Tripartite motif-containing protein 16-like protein	TRIM16;TRIM16L
581470	529480	607640	594730	89558	75088	8	8	8	9.8	9.8	9.8	119.52	0	25.407	108870000	35	O95373	O95373	Importin-7	IPO7
79480	79564	72032	74891	61645	83627	1	1	1	2.9	2.9	2.9	68.386	0	6.8906	17735000	4	O95391	O95391	Pre-mRNA-splicing factor SLU7	SLU7
13497000	12047000	11335000	10162000	10353000	10098000	1	1	1	6.5	6.5	6.5	14.295	0.0033154	1.9827	576080000	15	O95399	O95399	Urotensin-2	UTS2
279520	151170	241480	208970	227620	165430	2	2	2	9.7	9.7	9.7	37.646	0.0029486	2.1031	21222000	3	O95400	O95400	CD2 antigen cytoplasmic tail-binding protein 2	CD2BP2
5166000	4421500	1046400	1215800	1943000	1870000	49	49	49	26.6	26.6	26.6	247.74	0	323.31	1860800000	197	O95425	O95425	Supervillin	SVIL
1080100	1330700	193350	415210	732060	991470	3	3	3	9.8	9.8	9.8	49.593	0	28.195	73304000	10	O95429	O95429	BAG family molecular chaperone regulator 4	BAG4
715370	509590	394350	844550	610950	208270	4	4	4	14.2	14.2	14.2	38.274	0	10.243	80950000	13	O95433	O95433	Activator of 90 kDa heat shock protein ATPase homolog 1	AHSA1
165270	576400	533290	467450	319360	316240	2	2	2	8.3	8.3	8.3	32.854	0.0018059	2.6322	43538000	4	O95456	O95456	Proteasome assembly chaperone 1	PSMG1
229690	157300	282110	189110	74367	75564	3	3	3	6	6	6	63.523	0.0005005	3.5197	25204000	5	O95470	O95470	Sphingosine-1-phosphate lyase 1	SGPL1
5191200	3934500	3510100	3408500	3313200	2959500	19	17	17	19.8	18.3	18.3	119.75	0	72.076	899030000	132	O95486	O95486	Protein transport protein Sec24A	SEC24A
10493000	9799700	8077100	8182900	8628200	8184300	22	22	20	22.4	22.4	21.1	137.42	0	136.87	2193000000	212	O95487	O95487	Protein transport protein Sec24B	SEC24B
53341	62697	45979	0	30861	34920	1	1	1	2.3	2.3	2.3	43.395	0.0081019	1.5865	5057700	2	Q9HC52;O95503	Q9HC52;O95503	Chromobox protein homolog 8;Chromobox protein homolog 6	CBX8;CBX6
1611200	1602100	1864200	1757400	952700	1049400	13	13	11	18.8	18.8	14.7	80.419	0	25.619	307810000	41	O95573	O95573	Long-chain-fatty-acid--CoA ligase 3	ACSL3
74881	67036	15476	16120	16539	29465	5	5	5	1.4	1.4	1.4	527.22	0	5.289	51649000	8	O95714;Q9BVR0	O95714	E3 ubiquitin-protein ligase HERC2	HERC2
1094300	912310	1001200	940650	356010	429940	13	13	13	28.3	28.3	28.3	58.022	0	27.191	129680000	41	O95747;Q9UEW8	O95747	Serine/threonine-protein kinase OSR1	OXSR1
287750	319240	447180	313650	208820	179680	8	7	7	11.6	9.9	9.9	94.511	0	15.825	105370000	22	O95757	O95757	Heat shock 70 kDa protein 4L	HSPA4L
0	0	0	282190	0	129470	1	1	1	10.4	10.4	10.4	10.403	0.0018002	2.6037	3888100	4	O95777	O95777	U6 snRNA-associated Sm-like protein LSm8	LSM8
2019900	1656300	888810	773840	1098100	933930	21	21	17	22.3	22.3	18.7	107.54	0	41.407	437890000	73	O95782	O95782	AP-2 complex subunit alpha-1	AP2A1
12738000	12946000	11741000	10261000	9539400	8692400	10	10	10	41.2	41.2	41.2	23.772	0	57.326	1171700000	83	O95816	O95816	BAG family molecular chaperone regulator 2	BAG2
5160600	4237600	2798500	3013000	3290300	3085200	19	19	19	45.7	45.7	45.7	61.594	0	65.284	763930000	72	O95817	O95817	BAG family molecular chaperone regulator 3	BAG3
322840	277000	95384	193840	147840	88626	8	8	8	7.4	7.4	7.4	142.1	0	10.752	64646000	18	O95819;Q8N4C8;Q9UKE5	O95819;Q8N4C8;Q9UKE5	Mitogen-activated protein kinase kinase kinase kinase 4;Misshapen-like kinase 1;TRAF2 and NCK-interacting protein kinase	MAP4K4;MINK1;TNIK
2808600	2655000	3032000	3318800	1646900	1748500	16	16	16	32	32	32	66.9	0	56.991	562380000	75	O95831	O95831	Apoptosis-inducing factor 1, mitochondrial	AIFM1
0	0	679570	181530	0	0	2	2	2	14	14	14	19.206	0.0029661	2.1402	13214000	6	O95881	O95881	Thioredoxin domain-containing protein 12	TXNDC12
121580	151470	36017	114500	82874	62542	4	4	4	4.5	4.5	4.5	96.661	0.00054289	4.3484	28913000	7	O95985	O95985	DNA topoisomerase 3-beta-1	TOP3B
0	662560	751000	244050	225030	242740	2	2	2	14.5	14.5	14.5	20.776	0	5.4639	24322000	4	O96000	O96000	NADH dehydrogenase [ubiquinone] 1 beta subcomplex subunit 10	NDUFB10
250790	127510	393540	390670	124030	187780	4	4	4	10.8	10.8	10.8	76.096	0	8.0455	48052000	10	O96005	O96005	Cleft lip and palate transmembrane protein 1	CLPTM1
1097000	1237800	1008200	334940	197380	428820	4	4	4	14.1	14.1	14.1	37.893	0	8.4154	47952000	11	O96008	O96008	Mitochondrial import receptor subunit TOM40 homolog	TOMM40
379790	599430	455670	630310	396150	393110	3	3	3	9.8	9.8	9.8	47.46	0	10.714	57223000	11	O96019	O96019	Actin-like protein 6A	ACTL6A
471060	307830	136530	266500	166880	205240	1	1	1	15.7	15.7	15.7	15.33	0.00051467	3.7939	10960000	1	P00167	P00167	Cytochrome b5	CYB5A
14354000	14401000	26311000	25500000	3644600	4109000	13	13	12	42.2	42.2	38.6	36.688	0	69.97	1893600000	93	P00338;Q6ZMR3;P07864	P00338	L-lactate dehydrogenase A chain	LDHA
1278300	614290	1039800	864940	239970	471760	12	12	12	26.3	26.3	26.3	61.397	0	22.852	176800000	37	P00367;P49448	P00367;P49448	Glutamate dehydrogenase 1, mitochondrial;Glutamate dehydrogenase 2, mitochondrial	GLUD1;GLUD2
270590	211910	273790	277540	130450	157190	1	1	1	8.6	8.6	8.6	21.452	0.00048709	3.2461	19737000	4	P00374	P00374	Dihydrofolate reductase	DHFR
705140	1255200	2795500	3036200	318240	462690	6	6	6	21.6	21.6	21.6	34.234	0	30.082	143370000	25	P00387	P00387	NADH-cytochrome b5 reductase 3;NADH-cytochrome b5 reductase 3 membrane-bound form;NADH-cytochrome b5 reductase 3 soluble form	CYB5R3
1592100	1623100	821910	720760	307760	356710	5	5	5	14.8	14.8	14.8	56.256	0	13.791	129750000	16	P00390	P00390	Glutathione reductase, mitochondrial	GSR
3129600	1724600	3707600	2934300	1204400	1255200	3	3	3	14.5	14.5	14.5	25.565	0	6.9594	96512000	13	P00403	P00403	Cytochrome c oxidase subunit 2	MT-CO2
175670	498530	852950	980190	79032	119280	4	4	4	16.6	16.6	16.6	32.118	0	8.0621	56076000	16	P00491	P00491	Purine nucleoside phosphorylase	PNP
620600	741000	486660	1085400	235830	316560	5	5	5	26.1	26.1	26.1	24.579	0	8.1597	56790000	12	P00492	P00492	Hypoxanthine-guanine phosphoribosyltransferase	HPRT1
1039600	747680	1004200	674660	208720	192450	5	5	5	13.7	13.7	13.7	47.517	0	31.372	131620000	24	P00505	P00505	Aspartate aminotransferase, mitochondrial	GOT2
712150	571300	635940	508820	420300	368780	10	10	10	9.3	9.3	9.3	134.28	0	22.208	216470000	22	P00533	P00533	Epidermal growth factor receptor	EGFR
5986100	6182700	11772000	11544000	1504200	1661200	18	18	18	50.4	50.4	50.4	44.614	0	99.24	1118400000	96	P00558;P07205	P00558	Phosphoglycerate kinase 1	PGK1
524760	504150	1083100	1054800	132060	94245	4	4	4	23.7	23.7	23.7	21.635	0	6.1494	39892000	5	P00568	P00568	Adenylate kinase isoenzyme 1	AK1
3885900	4106600	4129800	4466100	391480	593790	1	1	1	4.4	4.4	4.4	24.817	0.0013889	2.8498	42427000	5	P00846	P00846	ATP synthase subunit a	MT-ATP6
0	5720000	279280	276220	0	0	2	2	2	4.6	4.6	4.6	48.804	0.0021358	2.2079	83975000	3	P01106	P01106	Myc proto-oncogene protein	MYC
3087400	2752500	1689300	1895200	1035300	979730	4	4	4	23.3	23.3	23.3	21.229	0	7.7473	131240000	9	P01111;P01116;P01112	P01111;P01116;P01112	GTPase NRas;GTPase KRas;GTPase KRas, N-terminally processed;GTPase HRas;GTPase HRas, N-terminally processed	NRAS;KRAS;HRAS
372960	0	162380	0	0	0	1	1	1	16.2	16.2	16.2	12.947	0.005988	1.7514	4636300	0	P0DP03;P01772;P01768	P0DP03;P01772;P01768	Ig heavy chain V-III region KOL;Ig heavy chain V-III region CAM
3233600	1359700	1780800	1691800	1293000	1604600	3	3	3	48.6	48.6	48.6	11.765	0	13.872	69159000	21	P01834;P0DOX7	P01834;P0DOX7	Ig kappa chain C region	IGKC
1745700	1563000	953510	929850	1416900	1044100	6	6	6	16.5	16.5	16.5	49.328	0	11.551	206670000	17	P0DOX5;P01857;P01860;P01859;P01861	P0DOX5;P01857;P01860	Ig gamma-1 chain C region;Ig gamma-3 chain C region	IGHG1;IGHG3
408260	351550	0	136780	223440	325410	2	2	2	7.4	7.4	7.4	37.654	0.00049603	3.4389	25133000	1	P01876	P01876	Ig alpha-1 chain C region	IGHA1
4654300	5662000	6448300	6157200	1315200	2119000	9	9	2	32.1	32.1	6.6	40.908	0	78.896	601530000	59	P01891;P16190;P30459;P16189;P30512;P10314;Q09160	P01891;P16190;P30459;P16189	HLA class I histocompatibility antigen, A-68 alpha chain;HLA class I histocompatibility antigen, A-33 alpha chain;HLA class I histocompatibility antigen, A-74 alpha chain;HLA class I histocompatibility antigen, A-31 alpha chain	HLA-A
145970	70435	70666	109970	149500	121190	7	7	7	6.7	6.7	6.7	138.94	0	8.9425	61247000	15	P02452	P02452	Collagen alpha-1(I) chain	COL1A1
7625600	7681000	5447400	5326300	6458700	6461200	23	23	23	20.5	20.5	20.5	138.56	0	130.44	3266100000	227	P02461;CON__P04258	P02461	Collagen alpha-1(III) chain	COL3A1
489700	428800	229730	324470	328900	321290	5	5	5	4	4	4	160.61	0	12.791	192520000	20	P02462;P29400	P02462	Collagen alpha-1(IV) chain;Arresten	COL4A1
18649000	16459000	13943000	14470000	11849000	11503000	42	42	41	58.3	58.3	57.1	74.139	0	309.09	4076800000	329	P02545	P02545	Prelamin-A/C;Lamin-A/C	LMNA
31027000	28713000	19790000	20342000	20022000	21438000	62	62	62	34.1	34.1	34.1	262.62	0	323.31	17070000000	726	P02751	P02751	Fibronectin;Anastellin;Ugl-Y1;Ugl-Y2;Ugl-Y3	FN1
3955800	3749300	5198200	5264300	1837200	2093900	21	21	21	31.8	31.8	31.8	84.87	0	97.741	1064900000	113	P02786	P02786	Transferrin receptor protein 1;Transferrin receptor protein 1, serum form	TFRC
772700	217790	282990	517490	197390	166000	2	2	2	12	12	12	21.225	0.0021313	2.1826	23698000	6	P02794	P02794	Ferritin heavy chain;Ferritin heavy chain, N-terminally processed	FTH1
37135000	35066000	31328000	28815000	36133000	31037000	6	6	6	13.1	13.1	13.1	59.755	0	5.3616	7708500000	8	P04040	P04040	Catalase	CAT
0	0	26690	0	0	0	2	2	2	4.3	4.3	4.3	59.716	0.0074074	1.6353	720630	1	P04062	P04062	Glucosylceramidase	GBA
5363800	5890900	16497000	15955000	2075500	1964300	17	17	16	46.4	46.4	44.5	39.42	0	112.75	1284000000	89	P04075;P05062	P04075	Fructose-bisphosphate aldolase A	ALDOA
1125200	778450	815770	1146500	566620	552870	1	1	1	12.2	12.2	12.2	11.139	0.0014025	2.9468	29665000	7	P04080	P04080	Cystatin-B	CSTB
6669300	5884600	3209800	3335100	1220900	1067200	13	13	13	48.3	48.3	48.3	38.714	0	124.29	491350000	48	P04083	P04083	Annexin A1	ANXA1
174510	131600	246470	254500	109430	105640	2	2	2	9.5	9.5	9.5	24.75	0.0033642	2.094	19243000	3	P04179	P04179	Superoxide dismutase [Mn], mitochondrial	SOD2
282180	84023	365290	235550	147350	0	3	3	3	7.5	7.5	7.5	48.534	0.00053879	4.2698	22090000	5	P04181	P04181	Ornithine aminotransferase, mitochondrial;Ornithine aminotransferase, hepatic form;Ornithine aminotransferase, renal form	OAT
124600	152050	167780	66492	73010	82761	2	2	2	10.7	10.7	10.7	25.468	0.0014313	3.0673	9489400	3	P04183	P04183	Thymidine kinase, cytosolic	TK1
3055000	3791800	1789600	1690100	934210	1020200	2	2	2	14.9	14.9	14.9	17.935	0	5.3337	80311000	10	P04216	P04216	Thy-1 membrane glycoprotein	THY1
368170	240300	599740	494470	0	47702	33	1	1	47	1.6	1.6	60.066	0.0033113	1.9726	56320000	4	P04259	P04259	Keratin, type II cytoskeletal 6B	KRT6B
48092000	43932000	48300000	49636000	8651700	9027800	16	16	16	51.9	51.9	51.9	36.053	0	120.33	4157400000	169	P04406;O14556	P04406	Glyceraldehyde-3-phosphate dehydrogenase	GAPDH
312960	562020	512280	1161500	394640	420240	4	4	4	16.8	16.8	16.8	28.315	0	8.6687	42573000	9	P04632;Q96L46	P04632	Calpain small subunit 1	CAPNS1
40417000	43012000	29774000	34884000	12955000	17606000	12	12	12	65.4	65.4	65.4	22.782	0	54.255	2370700000	93	P04792	P04792	Heat shock protein beta-1	HSPB1
390860	398120	250910	364660	92883	109780	3	3	3	13.1	13.1	13.1	35.716	0	7.2968	26021000	7	P04818	P04818	Thymidylate synthase	TYMS
3555400	2853200	3529000	3641800	1472600	1169900	15	15	15	27	27	27	68.569	0	69.585	704640000	69	P04843	P04843	Dolichyl-diphosphooligosaccharide--protein glycosyltransferase subunit 1	RPN1
1538700	1051100	3017200	2552200	761300	634060	8	8	8	13.3	13.3	13.3	69.283	0	34.896	242920000	34	P04844	P04844	Dolichyl-diphosphooligosaccharide--protein glycosyltransferase subunit 2	RPN2
52755000	46882000	14535000	13266000	17948000	16890000	15	15	9	47.3	47.3	30.4	40.45	0	99.281	2940200000	132	P04899;P19087;P11488;A8MTJ3	P04899	Guanine nucleotide-binding protein G(i) subunit alpha-2	GNAI2
1794900	1587700	2419800	2546400	938480	1024100	21	21	21	23.8	23.8	23.8	112.89	0	76.117	550310000	93	P05023;P13637;P50993;Q13733;P20648;P54707	P05023	Sodium/potassium-transporting ATPase subunit alpha-1	ATP1A1
462700	389880	435040	385250	131260	104500	2	2	2	8.3	8.3	8.3	35.061	0.00053533	4.1955	35640000	9	P05026	P05026	Sodium/potassium-transporting ATPase subunit beta-1	ATP1B1
399990	85781	281660	396610	333530	124370	6	6	6	18	18	18	34.735	0	6.8936	33902000	13	P05089	P05089	Arginase-1	ARG1
2059000	1450400	671740	602150	0	156720	3	3	3	31.2	31.2	31.2	10.834	0	13.193	41177000	11	P05109	P05109	Protein S100-A8;Protein S100-A8, N-terminally processed	S100A8
506560	522660	945500	1411000	460360	477520	1	1	1	16	16	16	10.659	0.002134	2.1936	26003000	2	P05114	P05114	Non-histone chromosomal protein HMG-14	HMGN1
61382000	58633000	64473000	62658000	40032000	40571000	18	18	7	46.3	46.3	19.8	32.852	0	49.145	7428600000	199	P05141;Q9H0C2	P05141	ADP/ATP translocase 2;ADP/ATP translocase 2, N-terminally processed	SLC25A5
6108500	6559700	6452900	6138400	3041600	2577300	6	6	6	40	40	40	17.887	0	32.89	311010000	31	P05161	P05161	Ubiquitin-like protein ISG15	ISG15
0	112590	35414	23456	15832	14344	1	1	1	2.1	2.1	2.1	57.304	0.0005	3.5089	5659600	2	P05186	P05186	Alkaline phosphatase, tissue-nonspecific isozyme	ALPL
781700	743420	248900	151260	386670	361040	6	6	6	16.3	16.3	16.3	57.953	0	22.395	75611000	9	P05187;P10696;P09923	P05187;P10696	Alkaline phosphatase, placental type;Alkaline phosphatase, placental-like	ALPP;ALPPL2
7927400	7226400	5369900	4613100	3236100	2698000	16	16	16	47.9	47.9	47.9	36.112	0	51.129	760290000	67	P05198	P05198	Eukaryotic translation initiation factor 2 subunit 1	EIF2S1
22449000	25494000	7866000	8368000	3245800	3553200	3	2	2	66.7	51.8	51.8	11.514	0	19.373	222220000	22	P05386	P05386	60S acidic ribosomal protein P1	RPLP1
202410000	221130000	144970000	175280000	126850000	137990000	10	10	9	95.7	95.7	80.9	11.665	0	169.81	5586300000	122	P05387	P05387	60S acidic ribosomal protein P2	RPLP2
56851000	49996000	36577000	36265000	26742000	23306000	11	11	11	46.4	46.4	46.4	34.273	0	84.931	3206000000	95	P05388;Q8NHW5	P05388;Q8NHW5	60S acidic ribosomal protein P0;60S acidic ribosomal protein P0-like	RPLP0;RPLP0P6
1047600	926670	1133500	889860	551030	615130	8	8	8	19.1	19.1	19.1	46.836	0	12.454	126650000	16	P05455	P05455	Lupus La protein	SSB
1596700	1440000	1877600	1580200	314320	427400	9	9	9	12.2	12.2	12.2	88.414	0	20.424	321300000	49	P05556	P05556	Integrin beta-1	ITGB1
231570000	227840000	74460000	80475000	85058000	79554000	27	26	18	58.6	57	42.3	48.057	0	323.31	20010000000	365	P05783;CON__H-INV:HIT000015463;CON__Q92764;Q92764	P05783	Keratin, type I cytoskeletal 18	KRT18
62809000	53563000	45373000	45383000	21468000	10678000	2	2	2	8.2	8.2	8.2	21.145	0	48.557	2966100000	39	P05976;P08590	P05976;P08590	Myosin light chain 1/3, skeletal muscle isoform;Myosin light chain 3	MYL1;MYL3
5950900	6310700	1664100	2111900	2101900	2085500	15	15	6	25.4	25.4	14.7	85.696	0	148.09	673010000	55	P06396;REV__Q6TDU7	P06396	Gelsolin	GSN
15170000	15738000	14488000	18044000	8843900	6971100	5	5	5	35.1	35.1	35.1	12.203	0	35.236	351440000	22	P06454	P06454	Prothymosin alpha;Prothymosin alpha, N-terminally processed;Thymosin alpha-1	PTMA
1979100	2024200	1309700	1229800	803220	782190	6	6	5	20.9	20.9	18.2	34.095	0	13.887	171080000	20	P06493;P24941;Q00526;Q00534;Q96Q40;O94921;Q07002;Q00536;Q9NYV4;Q14004	P06493	Cyclin-dependent kinase 1	CDK1
11425000	10871000	8303300	8786900	2826500	2993900	17	17	17	42.9	42.9	42.9	56.559	0	111.33	1564300000	159	P06576	P06576	ATP synthase subunit beta, mitochondrial	ATP5B
1522600	1689900	433170	392050	0	103220	2	2	2	17.5	17.5	17.5	13.242	0.0013921	2.8632	31687000	5	P06702	P06702	Protein S100-A9	S100A9
20646000	20390000	22144000	21283000	17872000	16615000	2	2	2	16.7	16.7	16.7	10.18	0.00049358	3.3837	723460000	20	P06703	P06703	Protein S100-A6	S100A6
3290100	1857800	734330	855060	792440	804030	6	6	6	35.9	35.9	35.9	25.097	0	22.874	94300000	7	P06730	P06730	Eukaryotic translation initiation factor 4E	EIF4E
27692000	27837000	33007000	35742000	9408900	10898000	20	20	20	49.5	49.5	49.5	47.168	0	131.75	3961700000	179	P06733;P13929;P09104	P06733	Alpha-enolase	ENO1
1775400	1656300	1985900	2640300	349100	437820	13	13	13	27.6	27.6	27.6	63.146	0	36.904	282910000	51	P06744;CON__Q3ZBD7;Q8N196	P06744	Glucose-6-phosphate isomerase	GPI
152590000	152010000	90635000	77884000	90727000	82653000	9	9	9	40.1	40.1	40.1	32.575	0	92.701	8379100000	130	P06748	P06748	Nucleophosmin	NPM1
217690000	152320000	70339000	86880000	78627000	107210000	29	11	11	56.1	25.6	25.6	32.95	0	80.848	12739000000	141	P06753	P06753	Tropomyosin alpha-3 chain	TPM3
0	0	20023	68229	0	13358	2	2	2	2.1	2.1	2.1	116.04	0.0017676	2.4847	8812200	2	P06756	P06756	Integrin alpha-V;Integrin alpha-V heavy chain;Integrin alpha-V light chain	ITGAV
296480	239640	237240	196130	239010	168230	2	2	2	5.7	5.7	5.7	53.162	0	8.1972	29941000	8	P06858	P06858	Lipoprotein lipase	LPL
717080	352020	1283300	1127200	161650	83921	7	7	7	15.2	15.2	15.2	52.948	0	12.142	106510000	16	P07099	P07099	Epoxide hydrolase 1	EPHX1
8065600	6157800	15720000	13988000	1600700	2112900	12	11	11	37.4	33.8	33.8	36.638	0	37.805	988620000	87	P07195	P07195	L-lactate dehydrogenase B chain	LDHB
6819500	6101100	6488700	6104600	1712300	1993700	19	19	19	36.2	36.2	36.2	57.116	0	112.43	1255300000	115	P07237	P07237	Protein disulfide-isomerase	P4HB
820850	482190	278820	361610	0	83806	3	3	3	9.5	9.5	9.5	44.552	0	6.5447	48211000	11	P07339	P07339	Cathepsin D;Cathepsin D light chain;Cathepsin D heavy chain	CTSD
123380000	121850000	86765000	82652000	56917000	58598000	28	28	28	65.8	65.8	65.8	38.604	0	242.69	13240000000	394	P07355;A6NMY6	P07355;A6NMY6	Annexin A2;Putative annexin A2-like protein	ANXA2;ANXA2P2
39369000	45375000	34109000	37432000	19322000	21994000	17	4	3	46.2	15.5	12.2	49.67	0	57.479	4217100000	96	P07437;A6NNZ2;CON__ENSEMBL:ENSBTAP00000025008;Q9H4B7	P07437	Tubulin beta chain	TUBB
100910	0	230380	241810	55349	11212	3	3	3	5.9	5.9	5.9	63.111	0.00056818	4.7742	20990000	4	P07686	P07686	Beta-hexosaminidase subunit beta;Beta-hexosaminidase subunit beta chain B;Beta-hexosaminidase subunit beta chain A	HEXB
17771000	16833000	34431000	36353000	7244900	7677400	10	10	10	71.4	71.4	71.4	15.054	0	48.501	1298400000	70	P07737;CON__P02584	P07737	Profilin-1	PFN1
684870	1218500	1023500	1071100	778480	731180	4	4	4	20.6	20.6	20.6	19.608	0	16.83	74432000	11	P07741	P07741	Adenine phosphoribosyltransferase	APRT
1693400	1379300	1698100	1320200	1041500	849470	29	29	29	24.5	24.5	24.5	170.59	0	98.459	660860000	104	P07814	P07814	Bifunctional glutamate/proline--tRNA ligase;Glutamate--tRNA ligase;Proline--tRNA ligase	EPRS
4869200	4958500	7976000	6913500	1996900	2141300	33	18	18	41.8	27.6	27.6	84.659	0	174.29	1185500000	92	P07900;Q14568;Q58FG0	P07900	Heat shock protein HSP 90-alpha	HSP90AA1
26679000	25936000	29452000	28284000	12586000	13923000	16	16	9	51	51	35	33.67	0	57.494	2593300000	152	P07910;B2RXH8;Q86SE5	P07910	Heterogeneous nuclear ribonucleoproteins C1/C2	HNRNPC
304120	250540	434140	436220	358220	349350	10	10	10	6.3	6.3	6.3	198.04	0	23.012	183610000	45	P07942	P07942	Laminin subunit beta-1	LAMB1
1405800	1662400	40565	40059	784730	647170	5	5	5	14.2	14.2	14.2	60.801	0	9.4342	108900000	13	P07947;P06241;P12931;P06239	P07947;P06241	Tyrosine-protein kinase Yes;Tyrosine-protein kinase Fyn	YES1;FYN
366820	135270	0	50735	75181	41731	4	4	4	9.8	9.8	9.8	58.573	0	6.4793	19497000	5	P07948	P07948	Tyrosine-protein kinase Lyn	LYN
8016600	5992900	2639500	2096300	6544200	6411800	31	5	5	62	14.4	14.4	32.85	0	116.49	553000000	29	P07951	P07951	Tropomyosin beta chain	TPM2
495520	542030	558700	455440	73295	80355	8	8	8	23.7	23.7	23.7	54.636	0	26.902	66610000	22	P07954	P07954	Fumarate hydratase, mitochondrial	FH
434810	477350	485580	596760	96189	83815	9	9	9	15	15	15	75.872	0	11.337	108750000	16	P08133	P08133	Annexin A6	ANXA6
14263000	15535000	4790600	4956700	7936100	8655600	12	12	12	32.5	32.5	32.5	41.4	0	50.426	1311500000	92	P08174	P08174	Complement decay-accelerating factor	CD55
13120000	13626000	18404000	18620000	3053600	3738200	22	22	22	41.9	41.9	41.9	67.993	0	132	2414100000	135	P08195	P08195	4F2 cell-surface antigen heavy chain	SLC3A2
383680	74461	377330	231640	123920	49430	9	7	7	13.3	11	11	85.182	0	15.22	45287000	12	P08237	P08237	ATP-dependent 6-phosphofructokinase, muscle type	PFKM
48414000	44239000	55106000	57372000	22280000	23174000	36	36	16	47.8	47.8	27.8	83.263	0	309.1	10207000000	349	P08238;Q58FF7	P08238	Heat shock protein HSP 90-beta	HSP90AB1
91313	104900	243740	300340	53400	27260	4	4	4	7.2	7.2	7.2	69.81	0	5.2903	29673000	4	P08240	P08240	Signal recognition particle receptor subunit alpha	SRPR
113690	0	90570	83719	19533	11516	2	2	2	4.5	4.5	4.5	64.369	0.0056452	1.8008	10774000	3	P08243	P08243	Asparagine synthetase [glutamine-hydrolyzing]	ASNS
2128700	1661400	2285700	2238400	1076700	953790	8	8	8	19.2	19.2	19.2	43.295	0	27.4	263020000	24	P08559;P29803	P08559	Pyruvate dehydrogenase E1 component subunit alpha, somatic form, mitochondrial	PDHA1
1167400	1211900	887890	826590	860270	719160	7	7	7	5	5	5	167.55	0	27.939	584880000	64	P08572	P08572	Collagen alpha-2(IV) chain;Canstatin	COL4A2
539490	97527	488810	460080	92093	82793	2	2	2	5.8	5.8	5.8	35.422	0.00054466	4.3784	31861000	7	P08574	P08574	Cytochrome c1, heme protein, mitochondrial	CYC1
2998000	1353200	3703000	2970100	2365000	2309700	6	6	4	27.6	27.6	20.9	25.486	0	19.259	188310000	29	P08579	P08579	U2 small nuclear ribonucleoprotein B	SNRPB2
1435800	1110600	1823800	1607600	650810	834350	8	8	8	26.5	26.5	26.5	51.556	0	11.687	140750000	21	P08621	P08621	U1 small nuclear ribonucleoprotein 70 kDa	SNRNP70
0	0	68395	52431	0	0	3	3	3	4	4	4	114.54	0.00052854	4.0487	7103500	4	P08648	P08648	Integrin alpha-5;Integrin alpha-5 heavy chain;Integrin alpha-5 light chain	ITGA5
1660600	1528900	1002400	874440	1035400	1049100	5	5	4	9.8	9.8	7.7	55.674	0	10.153	169270000	23	P08651;O00712;Q14938	P08651	Nuclear factor 1 C-type	NFIC
525700000	456020000	152050000	165040000	251290000	241830000	52	52	47	78.1	78.1	70.8	53.651	0	323.31	59289000000	766	P08670;P41219;P14136	P08670	Vimentin	VIM
19924000	16629000	11121000	8754300	10064000	5524900	5	5	5	39.3	39.3	39.3	15.55	0	36.103	381290000	47	P08708	P08708	40S ribosomal protein S17	RPS17
18077000	16971000	4903800	5349700	8491200	8193500	11	5	5	34.7	17.8	17.8	40.532	0	52.289	995460000	46	P08754	P08754	Guanine nucleotide-binding protein G(k) subunit alpha	GNAI3
1892800	2039300	1369500	1394700	156040	99601	7	7	7	25	25	25	35.936	0	14.993	188890000	25	P08758	P08758	Annexin A5	ANXA5
15391000	21049000	18049000	18612000	9711300	6842000	9	9	9	37.3	37.3	37.3	32.854	0	65.881	1287900000	76	P08865	P08865	40S ribosomal protein SA	RPSA
885590	932720	1116300	1012600	0	148020	1	1	1	4.2	4.2	4.2	25.636	0.0017802	2.5334	36823000	4	P08962	P08962	CD63 antigen	CD63
208530	253570	192980	212330	87903	0	1	1	1	2.6	2.6	2.6	38.632	0.0013692	2.7186	18150000	2	P09001	P09001	39S ribosomal protein L3, mitochondrial	MRPL3
2350000	2248700	1854100	1465800	878270	856830	4	2	2	15.6	10.3	10.3	31.279	0	10.338	113850000	11	P09012	P09012	U1 small nuclear ribonucleoprotein A	SNRPA
5058700	4683800	2412000	2728800	1773600	2036000	3	3	3	9.4	9.4	9.4	30.77	0	15.256	207020000	21	P09038	P09038	Fibroblast growth factor 2	FGF2
278830	248290	196700	171370	124970	153580	1	1	1	10.4	10.4	10.4	16.156	0.0017629	2.4456	9723800	3	P09132	P09132	Signal recognition particle 19 kDa protein	SRP19
7187000	7461400	8900800	8681800	1343000	1220300	11	11	11	62.4	62.4	62.4	23.356	0	47.375	404550000	47	P09211	P09211	Glutathione S-transferase P	GSTP1
3756200	3575300	2787200	4660300	1620300	1890400	2	2	2	13.2	13.2	13.2	17.394	0	5.9494	60480000	9	P09234	P09234	U1 small nuclear ribonucleoprotein C	SNRPC
13962000	9921100	13169000	9217500	4366400	5164200	9	9	9	74.8	74.8	74.8	14.716	0	28.49	613010000	57	P09382	P09382	Galectin-1	LGALS1
2762500	2463100	1427000	900940	0	0	5	5	4	27.4	27.4	21.9	24.893	0	15.582	59689000	13	P09429;B2RPK0	P09429;B2RPK0	High mobility group protein B1;Putative high mobility group protein B1-like 1	HMGB1;HMGB1P1
180810	176590	0	0	99769	110740	3	1	1	10.7	4.2	4.2	40.05	0.0029548	2.1141	9654400	2	P09471	P09471	Guanine nucleotide-binding protein G(o) subunit alpha	GNAO1
468500000	409010000	136650000	151590000	146450000	178360000	32	32	14	58.8	58.8	31.7	32.708	0	323.31	25497000000	361	P09493	P09493	Tropomyosin alpha-1 chain	TPM1
11113000	11254000	7942000	7942700	9875500	9452400	6	6	6	16.9	16.9	16.9	27.076	0	12.237	487590000	46	P09496	P09496	Clathrin light chain A	CLTA
2668300	2486100	2257300	2397200	2134800	1689200	7	7	7	23.6	23.6	23.6	25.19	0	12.938	150560000	32	P09497	P09497	Clathrin light chain B	CLTB
1827400	1253100	1521800	1378700	940270	883780	10	10	10	22.6	22.6	22.6	47.578	0	74.229	243760000	33	P09543	P09543	2,3-cyclic-nucleotide 3-phosphodiesterase	CNP
975960	517600	601210	621030	545990	523490	6	6	6	12.8	12.8	12.8	54.177	0	9.5144	104110000	12	P09622	P09622	Dihydrolipoyl dehydrogenase, mitochondrial	DLD
51754000	52275000	28706000	19595000	16733000	19335000	12	12	12	36.8	36.8	36.8	38.746	0	107.6	3649500000	143	P09651;Q32P51	P09651;Q32P51	Heterogeneous nuclear ribonucleoprotein A1;Heterogeneous nuclear ribonucleoprotein A1, N-terminally processed;Heterogeneous nuclear ribonucleoprotein A1-like 2	HNRNPA1;HNRNPA1L2
3306700	2457000	3790500	3943800	2090800	1303400	7	7	7	31.4	31.4	31.4	28.415	0	43.576	183370000	30	P09661	P09661	U2 small nuclear ribonucleoprotein A	SNRPA1
18358000	18499000	19957000	19233000	6322800	6230800	45	45	45	46.9	46.9	46.9	113.08	0	210.65	5067500000	300	P09874	P09874	Poly [ADP-ribose] polymerase 1	PARP1
287190	215140	232670	131930	45156	34570	2	2	2	4.9	4.9	4.9	54.632	0.00057274	4.8899	28655000	6	P09913	P09913	Interferon-induced protein with tetratricopeptide repeats 2	IFIT2
473810	101000	374280	179170	147860	180810	6	6	6	17.4	17.4	17.4	55.36	0	13.563	48324000	15	P09914;Q5T764	P09914	Interferon-induced protein with tetratricopeptide repeats 1	IFIT1
28278	21544	194190	91259	0	0	3	3	3	5.7	5.7	5.7	69.284	0.0014104	2.9829	13857000	3	P09960	P09960	Leukotriene A-4 hydrolase	LTA4H
2228000	1750100	2446300	2643300	618880	621690	3	2	2	9.1	7.1	7.1	39.455	0	37.342	281230000	32	P09972	P09972	Fructose-bisphosphate aldolase C	ALDOC
10399000	9670100	8017500	5098400	6022300	3963400	3	1	1	20.3	7.8	7.8	13.509	0.001396	2.9084	254800000	10	Q71UI9;P0C0S5	Q71UI9;P0C0S5	Histone H2A.V;Histone H2A.Z	H2AFV;H2AFZ
205820000	38853000	79666000	77462000	57334000	45867000	5	5	2	35.9	35.9	23.4	13.936	0	24.973	2805700000	86	Q99878;Q96KK5;Q9BTM1;Q16777;Q6FI13;P20671;P0C0S8;Q93077;Q7L7L0;P04908;Q96QV6;P16104	Q99878;Q96KK5;Q9BTM1;Q16777;Q6FI13;P20671;P0C0S8;Q93077;Q7L7L0;P04908;Q96QV6;P16104	Histone H2A type 1-J;Histone H2A type 1-H;Histone H2A.J;Histone H2A type 2-C;Histone H2A type 2-A;Histone H2A type 1-D;Histone H2A type 1;Histone H2A type 1-C;Histone H2A type 3;Histone H2A type 1-B/E;Histone H2A type 1-A;Histone H2AX	HIST1H2AJ;HIST1H2AH;H2AFJ;HIST2H2AC;HIST2H2AA3;HIST1H2AD;HIST1H2AG;HIST1H2AC;HIST3H2A;HIST1H2AB;HIST1H2AA;H2AFX
169300	0	0	187870	0	119890	5	5	5	15.7	15.7	15.7	30.632	0	8.5318	65184000	10	P0C2W1	P0C2W1	F-box/SPRY domain-containing protein 1	FBXO45
108970000	93926000	92254000	92563000	63818000	74572000	5	5	5	36.7	36.7	36.7	14.728	0	69.159	3641800000	91	P62987;P62979;P0CG47;P0CG48	P62987;P62979;P0CG47;P0CG48	Ubiquitin-60S ribosomal protein L40;Ubiquitin;60S ribosomal protein L40;Ubiquitin-40S ribosomal protein S27a;Ubiquitin;40S ribosomal protein S27a;Polyubiquitin-B;Ubiquitin;Polyubiquitin-C;Ubiquitin	UBA52;RPS27A;UBB;UBC
33347000	30293000	23651000	22883000	15586000	15589000	29	24	13	48.5	44	24	70.051	0	144.11	5382700000	207	P0DMV9;P0DMV8	P0DMV9;P0DMV8	Heat shock 70 kDa protein 1B;Heat shock 70 kDa protein 1A	HSPA1B;HSPA1A
3482700	3681600	3480900	3398500	2989000	3077400	5	5	5	18.3	18.3	18.3	27.872	0	39.736	243230000	27	P0DN76;Q01081;Q8WU68	P0DN76;Q01081;Q8WU68	Splicing factor U2AF 35 kDa subunit;Splicing factor U2AF 26 kDa subunit	U2AF1;U2AF1L4
9676800	9207200	7621300	6759800	9023300	9111400	4	4	2	21.3	21.3	7.4	22.83	0	8.2161	610910000	32	P0DOX8;B9A064;P0CG04;P0CF74;A0M8Q6;P01709;P01706	P0DOX8;B9A064;P0CG04;P0CF74	Immunoglobulin lambda-like polypeptide 5;Ig lambda-1 chain C regions;Ig lambda-6 chain C region	IGLL5;IGLC1;IGLC6
535230	423100	415300	465450	469550	533900	3	1	1	37.7	9.4	9.4	11.265	0.006012	1.7677	24605000	4	P0DOY3;P0DOY2	P0DOY3;P0DOY2
239650000	324410000	103310000	90562000	121500000	139600000	11	11	11	60.4	60.4	60.4	16.837	0	188.85	10111000000	155	P0DP25;P0DP24;P0DP23;P27482;P02585	P0DP25;P0DP24;P0DP23
29808000	33662000	5667300	8363200	0	7656900	2	2	2	18.8	18.8	18.8	15.237	0.00048757	3.2616	608650000	3	P0DPB6;P0DPB5	P0DPB6;P0DPB5
568350	420280	148750	135140	86251	100560	2	2	2	3.5	3.5	3.5	60.67	0	6.1037	43922000	4	P10155	P10155	60 kDa SS-A/Ro ribonucleoprotein	TROVE2
1599900	1450000	755520	1031800	746600	14362000	11	3	3	31.1	9.6	9.6	21.865	0	11.484	203630000	16	P10412;P22492	P10412	Histone H1.4	HIST1H1E
119230	27102	406540	353300	5973.5	0	6	6	6	9.9	9.9	9.9	68.996	0	7.706	33955000	7	P10515	P10515	Dihydrolipoyllysine-residue acetyltransferase component of pyruvate dehydrogenase complex, mitochondrial	DLAT
17823000	17951000	13164000	13966000	12010000	7343000	5	5	5	40	40	40	11.737	0	10.458	736310000	28	P10599	P10599	Thioredoxin	TXN
226320	227460	114460	86018	91413	71003	1	1	1	2.7	2.7	2.7	54.465	0.0014231	3.0354	17505000	6	P10619	P10619	Lysosomal protective protein;Lysosomal protective protein 32 kDa chain;Lysosomal protective protein 20 kDa chain	CTSA
4972800	3096600	5909600	5752500	319790	0	3	3	3	26.5	26.5	26.5	17.598	0	12.168	114520000	13	P10620	P10620	Microsomal glutathione S-transferase 1	MGST1
336530	305640	205500	419190	360250	218750	4	4	4	12.9	12.9	12.9	42.981	0	15.125	36737000	11	P10644;P31321	P10644	cAMP-dependent protein kinase type I-alpha regulatory subunit;cAMP-dependent protein kinase type I-alpha regulatory subunit, N-terminally processed	PRKAR1A
33712000	36359000	34588000	34906000	17521000	21181000	26	26	26	52.5	52.5	52.5	61.054	0	209.89	7366700000	221	P10809	P10809	60 kDa heat shock protein, mitochondrial	HSPD1
679150	927580	1513000	1257800	1316300	1258200	8	8	8	23.6	23.6	23.6	52.494	0	34.467	172550000	42	P10909	P10909	Clusterin;Clusterin beta chain;Clusterin alpha chain	CLU
61581000	51742000	43240000	44192000	26854000	26216000	33	32	32	49.7	49.7	49.7	72.332	0	323.31	9580300000	401	P11021	P11021	78 kDa glucose-regulated protein	HSPA5
383650	698830	556360	458610	521340	396590	13	13	13	10	10	10	177.6	0	47.009	248980000	52	P11047	P11047	Laminin subunit gamma-1	LAMC1
155070000	159740000	107100000	111620000	86765000	89394000	39	39	30	62.4	62.4	55.6	70.897	0	312.48	28077000000	688	P11142;P54652	P11142	Heat shock cognate 71 kDa protein	HSPA8
2100100	1998300	1860200	1565800	820890	744030	5	5	5	13.8	13.8	13.8	54.083	0	10.856	132510000	9	P11166	P11166	Solute carrier family 2, facilitated glucose transporter member 1	SLC2A1
270250	243330	91806	240860	105420	95500	2	2	2	4.6	4.6	4.6	52.221	0	6.6434	30895000	9	P11172	P11172	Uridine 5-monophosphate synthase;Orotate phosphoribosyltransferase;Orotidine 5-phosphate decarboxylase	UMPS
4817000	4210900	3990900	4903000	2869500	2856400	10	10	10	37	37	37	39.233	0	39.448	506180000	59	P11177	P11177	Pyruvate dehydrogenase E1 component subunit beta, mitochondrial	PDHB
932160	702740	1180800	866770	492520	224130	6	6	6	12.7	12.7	12.7	53.486	0	9.8674	140350000	17	P11182	P11182	Lipoamide acyltransferase component of branched-chain alpha-keto acid dehydrogenase complex, mitochondrial	DBT
0	0	601070	806610	41745	27796	4	4	2	5.6	5.6	3.2	97.091	0.001385	2.7943	95369000	4	P11217;P11216	P11217;P11216	Glycogen phosphorylase, muscle form;Glycogen phosphorylase, brain form	PYGM;PYGB
6141500	6207400	2381200	2489300	1241900	1052600	5	5	3	22.8	22.8	14.1	23.567	0	13.266	204040000	20	P11233	P11233	Ras-related protein Ral-A	RALA
0	310630	108550	0	0	0	3	1	1	15.5	6.8	6.8	23.408	0.0014259	3.0425	3772500	1	P11234	P11234	Ras-related protein Ral-B	RALB
1931800	594270	1504900	1591800	410720	610620	4	4	4	8.6	8.6	8.6	44.882	0	15.814	173140000	16	P11279	P11279	Lysosome-associated membrane glycoprotein 1	LAMP1
424930	148760	555160	403210	258810	251200	5	5	5	13.5	13.5	13.5	46.588	0	7.69	51042000	16	P11310	P11310	Medium-chain specific acyl-CoA dehydrogenase, mitochondrial	ACADM
2003900	2468900	1867600	1551300	799420	973520	17	17	17	22.6	22.6	22.6	90.725	0	33.242	404380000	49	P11387;Q969P6	P11387	DNA topoisomerase 1	TOP1
981530	975940	1674200	1489500	595110	469310	29	29	20	22.7	22.7	16.5	174.38	0	65.81	534840000	76	P11388	P11388	DNA topoisomerase 2-alpha	TOP2A
1890200	2185700	3307900	3402700	840070	1069900	13	13	13	25.4	25.4	25.4	59.256	0	28.542	509240000	62	P11413	P11413	Glucose-6-phosphate 1-dehydrogenase	G6PD
105020	99780	75327	64836	73760	108910	1	1	1	3.1	3.1	3.1	45.509	0.0013838	2.7854	12018000	3	P11474	P11474	Steroid hormone receptor ERR1	ESRRA
513160	715540	600950	709350	339810	341250	12	12	12	14.9	14.9	14.9	129.63	0	35.512	229260000	47	P11498	P11498	Pyruvate carboxylase, mitochondrial	PC
2675400	2166500	2654500	2595800	1485700	1326900	24	24	24	27.6	27.6	27.6	101.56	0	79.127	753210000	99	P11586	P11586	C-1-tetrahydrofolate synthase, cytoplasmic;Methylenetetrahydrofolate dehydrogenase;Methenyltetrahydrofolate cyclohydrolase;Formyltetrahydrofolate synthetase;C-1-tetrahydrofolate synthase, cytoplasmic, N-terminally processed	MTHFD1
60330	35170	59448	56018	32188	12016	7	7	7	3	3	3	274.37	0	7.982	39293000	18	P11717	P11717	Cation-independent mannose-6-phosphate receptor	IGF2R
806030	638980	993290	868550	105490	141140	3	3	3	12.6	12.6	12.6	39.724	0	8.7758	60153000	9	P11766	P11766	Alcohol dehydrogenase class-3	ADH5
420340	210940	0	258230	200810	159240	4	3	3	16.2	13.5	13.5	33.729	0	5.6582	25070000	6	P11802	P11802	Cyclin-dependent kinase 4	CDK4
92602000	87370000	34173000	34624000	29454000	28834000	30	30	22	53.6	53.6	41	70.67	0	323.31	10288000000	374	P11940;Q9H361;Q4VXU2;Q96DU9	P11940;Q9H361	Polyadenylate-binding protein 1;Polyadenylate-binding protein 3	PABPC1;PABPC3
3092300	2322900	2792400	2511700	1250300	980040	6	6	6	26.8	26.8	26.8	28.768	0	17.082	251210000	35	P12004	P12004	Proliferating cell nuclear antigen	PCNA
252320	435960	592220	588200	85691	118730	6	6	3	13	13	7.1	57.41	0	12.449	70709000	17	P12081	P12081	Histidine--tRNA ligase, cytoplasmic	HARS
0	135020	219370	291390	0	0	12	1	1	32.6	3	3	33.064	0.00048426	3.1808	16943000	6	P12235	P12235	ADP/ATP translocase 1	SLC25A4
5390600	4665700	5747800	5346900	4884300	4244300	17	6	3	46	16.4	7.7	32.866	0	18.349	741000000	48	P12236	P12236	ADP/ATP translocase 3;ADP/ATP translocase 3, N-terminally processed	SLC25A6
21385000	19831000	16353000	15025000	9396000	8363900	17	17	16	37.7	37.7	36.2	55.804	0	87.482	2129500000	126	P12268	P12268	Inosine-5-monophosphate dehydrogenase 2	IMPDH2
153460	112030	242930	246980	67323	115430	14	14	14	9	9	9	267.29	0	28.565	113420000	23	P12270	P12270	Nucleoprotein TPR	TPR
861140	705290	467140	344920	73556	80295	3	3	3	26.7	26.7	26.7	16.572	0.00051787	3.8496	25846000	5	P12273	P12273	Prolactin-inducible protein	PIP
1290500	536600	1748900	1924000	403780	418100	5	5	5	19.7	19.7	19.7	42.644	0	24.43	119250000	25	P12277	P12277	Creatine kinase B-type	CKB
1318100	1007400	1433500	1469500	362020	281530	7	7	7	22.6	22.6	22.6	36.375	0	15.175	157600000	27	P12429	P12429	Annexin A3	ANXA3
2143300	2328200	1700400	1619200	1701000	1677300	7	7	7	16.3	16.3	16.3	47.036	0	32.805	277340000	41	P12532;P17540	P12532	Creatine kinase U-type, mitochondrial	CKMT1A
98121	83283	233430	200360	241430	141550	3	3	3	8.8	8.8	8.8	50.47	0	6.4796	29318000	8	P12694	P12694	2-oxoisovalerate dehydrogenase subunit alpha, mitochondrial	BCKDHA
2506500	2255100	1448400	1438200	1386700	1315400	31	18	18	45.3	29.1	29.1	103.06	0	165.34	594520000	79	P12814;P35609	P12814	Alpha-actinin-1	ACTN1
24548000	24780000	20725000	20759000	9349800	9908800	31	31	31	46.5	46.5	46.5	69.842	0	297.04	3984300000	262	P12956	P12956	X-ray repair cross-complementing protein 6	XRCC6
17242000	16650000	12150000	13790000	5599800	6036500	25	25	25	31.7	31.7	31.7	82.704	0	143.83	2942900000	179	P13010	P13010	X-ray repair cross-complementing protein 5	XRCC5
987750	1234100	628260	833230	507060	493650	2	2	2	13	13	13	19.576	0.00052798	4.0405	64232000	6	P13073	P13073	Cytochrome c oxidase subunit 4 isoform 1, mitochondrial	COX4I1
9355100	7844400	6970400	6821700	4383200	4337000	1	1	1	12.8	12.8	12.8	13.964	0.00052329	3.9564	92789000	8	P13164;Q01629;Q01628	P13164;Q01629;Q01628	Interferon-induced transmembrane protein 1;Interferon-induced transmembrane protein 2;Interferon-induced transmembrane protein 3	IFITM1;IFITM2;IFITM3
557920	500550	462460	465040	26961	22597	1	1	1	2	2	2	44.96	0.0045212	1.9198	45560000	7	P13473	P13473	Lysosome-associated membrane glycoprotein 2	LAMP2
305740	281960	171980	351990	204060	228760	3	3	3	8.9	8.9	8.9	49.973	0	12.278	49529000	9	P13489	P13489	Ribonuclease inhibitor	RNH1
11813000	9428500	8444400	8608200	4762600	4232100	29	29	28	32.8	32.8	31.6	95.337	0	72.992	2486600000	179	P13639	P13639	Elongation factor 2	EEF2
547690	436990	1305200	1263100	134080	205520	14	14	14	25.6	25.6	25.6	72.932	0	43.039	187940000	35	P13667	P13667	Protein disulfide-isomerase A4	PDIA4
188170	102310	333620	220240	86798	116900	5	5	5	10.9	10.9	10.9	61.049	0	9.317	39466000	11	P13674	P13674	Prolyl 4-hydroxylase subunit alpha-1	P4HA1
3406000	3314800	4032400	3342600	416610	297140	5	5	5	34.9	34.9	34.9	19.595	0	13.918	131390000	13	P13693;Q9HAU6;Q56UQ5	P13693	Translationally-controlled tumor protein	TPT1
2825500	3620100	4524500	4385300	1185700	1438600	22	22	19	41.3	41.3	35.7	70.81	0	128.04	760630000	107	P13797;P13796	P13797	Plastin-3	PLS3
136330	77319	229130	196420	19177	16986	3	3	3	5.3	5.3	5.3	81.224	0	7.5843	24212000	7	P13798	P13798	Acylamino-acid-releasing enzyme	APEH
309130	380550	969500	839510	310760	294630	5	5	5	21.9	21.9	21.9	35.079	0	12.638	77968000	17	P13804	P13804	Electron transfer flavoprotein subunit alpha, mitochondrial	ETFA
641820	505240	489300	649330	341530	334810	5	5	5	16.3	16.3	16.3	45.518	0	16.709	82824000	16	P13861;P31323	P13861	cAMP-dependent protein kinase type II-alpha regulatory subunit	PRKAR2A
91871000	71486000	34747000	32349000	53744000	53606000	3	3	3	25	25	25	14.177	0	14.013	2198600000	27	P13987	P13987	CD59 glycoprotein	CD59
0	1686400	3586000	3316100	0	0	1	1	1	7.8	7.8	7.8	12.476	0.0017683	2.4938	44986000	5	P14174	P14174	Macrophage migration inhibitory factor	MIF
2268500	1620600	2279900	2154800	601080	416740	8	8	8	17.8	17.8	17.8	59.425	0	37.716	198620000	41	P14314	P14314	Glucosidase 2 subunit beta	PRKCSH
2789600	1169700	281990	512250	457970	428670	8	8	8	19.7	19.7	19.7	58.489	0	62.744	133390000	17	P14373	P14373	Zinc finger protein RFP	TRIM27
1948900	1881900	516250	614600	356000	629550	7	7	7	18.5	18.5	18.5	50.513	0	13.792	134560000	18	P14384	P14384	Carboxypeptidase M	CPM
1265800	0	699640	767060	0	246660	1	1	1	15.7	15.7	15.7	9.3959	0.0014065	2.9781	13706000	3	P14406	P14406	Cytochrome c oxidase subunit 7A2, mitochondrial	COX7A2
0	57787	0	132020	0	0	2	2	2	1.8	1.8	1.8	136.38	0.00052219	3.9357	17035000	3	P14543	P14543	Nidogen-1	NID1
31949000	25048000	30369000	30450000	15861000	13248000	24	24	24	50.8	50.8	50.8	57.936	0	216.1	5267900000	237	P14618;P30613	P14618	Pyruvate kinase PKM	PKM
6130500	4992700	9208200	6629900	1332900	1656600	30	28	28	37.5	35.7	35.7	92.468	0	74.702	1470800000	118	P14625;Q58FF3	P14625	Endoplasmin	HSP90B1
301900	85248	62722	205840	184180	129380	3	3	3	11.3	11.3	11.3	48.337	0	10.079	21746000	7	P14635	P14635	G2/mitotic-specific cyclin-B1	CCNB1
16897000	21818000	5237100	4992700	7028600	7721400	10	7	7	45.7	31.2	31.2	22.764	0	20.214	875240000	45	P14649	P14649	Myosin light chain 6B	MYL6B
1063700	1584000	1322700	1472900	239050	207780	3	3	3	9.6	9.6	9.6	24.614	0.00055188	4.5074	90517000	12	P63162;P14678	P63162;P14678	Small nuclear ribonucleoprotein-associated protein N;Small nuclear ribonucleoprotein-associated proteins B and B	SNRPN;SNRPB
5213800	4971200	3690600	6410800	2221500	2504800	12	12	12	30.2	30.2	30.2	64.132	0	78.168	553450000	51	P14866	P14866	Heterogeneous nuclear ribonucleoprotein L	HNRNPL
1403600	1352300	1214500	1496400	746190	544120	11	11	11	25.5	25.5	25.5	57.136	0	34.445	271470000	53	P14868	P14868	Aspartate--tRNA ligase, cytoplasmic	DARS
14913000	12402000	5791400	5378000	4889400	5218300	30	30	26	51.5	51.5	45.5	81.744	0	182.76	2243300000	200	P14923	P14923	Junction plakoglobin	JUP
1873900	1708000	104240	111030	116960	138930	1	1	1	2.6	2.6	2.6	47.14	0.0098897	1.504	95253000	2	P15085	P15085	Carboxypeptidase A1	CPA1
388710	180110	525070	467590	50576	395250	3	3	3	7.8	7.8	7.8	42.064	0	5.5026	35983000	8	P15104	P15104	Glutamine synthetase	GLUL
1474700	1419800	508920	256710	464370	523660	10	10	10	10.8	10.8	10.8	109.54	0	27.575	211760000	26	P15144	P15144	Aminopeptidase N	ANPEP
730400	502790	746660	595860	554600	392460	4	4	4	8.2	8.2	8.2	55.755	0	9.5503	95981000	23	P15170;Q8IYD1	P15170;Q8IYD1	Eukaryotic peptide chain release factor GTP-binding subunit ERF3A;Eukaryotic peptide chain release factor GTP-binding subunit ERF3B	GSPT1;GSPT2
0	0	144050	158230	0	0	1	1	1	7.3	7.3	7.3	43.92	0	7.8957	5303700	2	P15291	P15291	Beta-1,4-galactosyltransferase 1;Lactose synthase A protein;N-acetyllactosamine synthase;Beta-N-acetylglucosaminylglycopeptide beta-1,4-galactosyltransferase;Beta-N-acetylglucosaminyl-glycolipid beta-1,4-galactosyltransferase;Processed beta-1,4-galactosyltransferase 1	B4GALT1
1101800	784810	1230800	1318400	298440	336950	12	6	6	18.6	10.6	10.6	69.412	0	15.707	207940000	38	P15311	P15311	Ezrin	EZR
23959000	21590000	6319200	7042500	11010000	9639900	5	5	5	23	23	23	29.819	0	26.694	1189800000	51	P15328	P15328	Folate receptor alpha	FOLR1
15325000	13500000	11210000	8721800	2320400	2427000	6	6	3	46.7	46.7	22.4	17.149	0	23.455	652600000	61	P15531	P15531	Nucleoside diphosphate kinase A	NME1
4825000	2595200	4735900	5029700	1544900	1649600	6	6	6	24.1	24.1	24.1	30.867	0	15.389	290050000	24	P15559	P15559	NAD(P)H dehydrogenase [quinone] 1	NQO1
30561000	30200000	19307000	20592000	15095000	17038000	13	13	13	41.6	41.6	41.6	31.324	0	36.857	2581300000	106	P15880	P15880	40S ribosomal protein S2	RPS2
2177600	2012100	1397600	1208300	1153900	1047600	69	69	69	25	25	25	331.77	0	165.58	1782800000	248	P15924	P15924	Desmoplakin	DSP
24344000	21500000	11219000	10287000	8741600	9528200	6	6	6	31.9	31.9	31.9	29.247	0	34.533	911670000	57	P15927	P15927	Replication protein A 32 kDa subunit	RPA2
[truncated: 2,004 more rows]

## Sheet: Exp3 ProteinGroups
Supplementary Data 1. Summary of LC-MS/MS analysis of immunoprecipitated NAA15-WT-V5, NAA15-T406Y-V5 and NAA15-L814P-V5 (Related to Fig. 3a and Fig. S2)
[truncated: 3,788 more rows]

[truncated: 3 more sheets: Exp1 Peptides, Exp2 Peptides, Exp3 Peptides]
