# Supplementary material for: Molecular basis for N-terminal acetylation by human NatE and its modulation by HYPK
Source: Nat Commun. 2020 Feb 10;11:818. doi: 10.1038/s41467-020-14584-7 (PMC7010799; doi:10.1038/s41467-020-14584-7)
Supplement: Supplementary file 6 — Source Data [file 41467_2020_14584_MOESM6_ESM.xlsx]

## Sheet: Table. 1
	Related to Table.1. Raw Data reported in radioactive CPM (count per minute)
	MLGP peptide concentration	hNAA50			hNatE			hNatE/HYPK
	1000	3542	4341	4280	5866	6002	5889	1391	1534	1696
	500	2940	3017	2899	5574	5848	5818	1460	1601	1450
	250	1719	1729	1665	5109	5097	4784	1248	1351	1317
	125	943	923	770	3780	3943	3926	917	1135	1154
	62.5	456	527	502	2238	2823	2639	704	775	780
	31.25	293	299	263	1544	1609	1370	455	451	445
	15.625	156	170	166	887	876	965	336	306	317
	7.8125	108	85	91	410	452	425	212	203	214
	3.90625	49	67	69	269	255	262	141	153	162
	1.95312	38	52	63	154	144	172	98	120	101
	All CPM numbers in this manuscript were converted to moles based on the below standard curve corelating CPM to 14C labled Ace-CoA amounts
	14C labled Ace-CoA amount	CPM
	0.3 nmol	3720
	0.6 nmol	7386
	1.2 nmol	14079
	1.8 nmol	21971
	2.4 nmol	29102
	3 nmol	36937

## Sheet: Fig. 1b
	Related to Fig.1b Raw Data reported in mP
	Modulator Concentration (nM)	hNatA			hNatA/HYPK(MBP tagged)
	3950	351.6	330	335	361.7	373.3	372.3
	1975	339.3	342.7	342.5	373.1	367.1	366.5
	987.5	326.1	337.2	340.2	357.9	363.4	359.3
	493.8	333.5	334.5	330.5	332.6	344.3	347.9
	246.9	307.3	324.4	327	321	331.4	325.8
	123.4	305.2	308.6	306.7	241.5	243.3	244.2
	61.7	289.3	299	280.9	236.1	240.2	236.7
	30.9	257.1	257.6	260.5	202.9	207.3	209.9
	15.4	199.9	205.8	211.8	176.3	182.4	181
	7.7	233.5	239	233.9	161.2	159.7	161.1
	3.9	227.2	233.8	235.4	162.2	174.3	177.9
	1.9	208.3	216.9	212.5	172.3	168.7	172.5
	1	188.1	202.5	200.7	163.7	166.3	167

## Sheet: Fig. 2a
	Related to Fig.2a Raw Data (below numbers were reported in radioactive CPM againt SASE peptide substrate, and data in the figure was normalized against no modulator activity CPM of 4009)
	modulator concentration added(nM)	with MBP-HYPK	with NAA50	with NAA50 and MBP-HYPK
	50000	348	2557	527
	25000	339	2425	574
	12500	358	2469	448
	6250	373	2460	324
	3125	319	2159	338
	1562.5	369	2472	427
	781.3	319	1654	328
	390.6	325	2291	403
	195.3	469	3008	392
	97.7	1083	4276	1743
	48.8	3474	4244	3488
	24.4	3532	4119	4376
	12.2	4842	4379	4427
	6.1	4627	3982	4277

## Sheet: Fig. 2b
	Related to Fig.2b Raw Data (amount of Ac-MLGP peptide reported in μM)
	times	hNAA50	hNatE	hNatE/HYPK
	5	0.781503	1.16254	0.715699
	10	0.934009	1.69387	0.833524
	20	1.34751	2.40838	1.09896
	40	1.82414	3.82183	1.41642
	60	2.70761	5.47316	1.90373

## Sheet: Fig. 2c
	Related to Fig.2c Raw Data (reported in CPM, against MLGP peptide substrate)
	+ Buffer	12996	13413	13702
	+ hNAA50	5520	6519	6528
	+ hNAA50-E7A	9061	7826	6555
	+ hNAA50-D53A	7637	8155	8533
	+ hNAA50-E7A/D53A	9906	8752	6950

## Sheet: Fig. 2d
	Related to Fig.2d Raw Data (reported in CPM. Against MLGP peptide substrate)
		NAA50			NatE			NatE/HYPK
	NAA50-WT	2793	2551	2593	3469	3885	4270	1477	1647	1821
	NAA50-Y73F	33	46	56
	NAA50-M75A	1735	2112	2024	2871	2907	2922	1692	2113	2044
	NAA50-Y138A	131	151	155
	NAA50-Y139A	42	38	61
	NAA50-Y142A	1156	1240	1151	2656	2522	2726	1369	1684	1610

## Sheet: Fig. 3a 
	Related to Fig. 3a and Supplementary figure 2. Raw Data Mass Spectrometry
	IBAQ intensity setup 1+2+3 (full raw Massspectrometry shown in Supplemenatry Data 1)
	Normalized for NAA15 and WT
	Experiment 1
		NAA15	NAA10	NAA50	HYPK
	WT	1	1	1	1
	T406Y	1	1.03401	0.691371	1.21842
	L814P	1	0.943109	1.86382	1.0115
	Experiment 2
		NAA15	NAA10	NAA50	HYPK
	WT	1	1	1	1
	T406Y	1	0.974344	0	1.27853
	L814P	1	1.06985	1.9483	0.651823
	Experiment 3
		NAA15	NAA10	NAA50	HYPK
	WT_1	1	1	1	1
	T406Y_1	1	1.01	0.12	1.01
	L814P_1	1	0.94	0.76	0.68

## Sheet: Fig. 3b
Figure 3b	Nt-acetylation assay with NAA15 variants
	Western blot					Raw data
						Number	Sample	DPM1
						1	WT+SESS	10943
						2	WT+SESS	11839
						3	WT+SESS	11969
						4	T406Y+SESS	7544
						5	T406Y+SESS	8486
						6	T406Y+SESS	8251
						7	L814P+SESS	5086
						8	L814P+SESS	5640
						9	L814P+SESS	5183
						10	CTRL+SESS	584
						11	CTRL+SESS	611
						12	CTRL+SESS	600
						13	WT+buffer	38
						14	WT+buffer	34
						15	T406Y+buffer	45
						16	T406Y+buffer	39
						17	L814P+buffer	40
						18	L814P+buffer	34
						19	CTRL+buffer	44
						20	CTRL+buffer	40
